# Supplementary material for: An RNA-informed dosage sensitivity map reflects the intrinsic functional nature of genes
Source: Am J Hum Genet. 2023 Aug 23;110(9):1509–21. doi: 10.1016/j.ajhg.2023.08.002 (PMC10502852; doi:10.1016/j.ajhg.2023.08.002)
Supplement: Data S1. Tables S1–S5 [file mmc2.xlsx]

## Sheet: Table S1_geneKegg
Table S1. Functional classification of genes.
The Inheritance column refers to the most common mode of inheritance for a Mendelian disease associated with variants within the gene. Undefined refers to those without information in OMIM. Other refers to those genes associated with susceptibility of non-Mendelian diseases.
Gene	gene_name	ko_id	gtex_v26_gene_id	KEGG_TYPE	Unique_KEGG_type	Inheritance
ENSG00000072062	PRKACA	K04345	ENSG00000072062.13	01001 Protein kinases	Intracellular_signal	Dominant
ENSG00000142875	PRKACB	K04345	ENSG00000142875.19	01001 Protein kinases	Intracellular_signal	undefined
ENSG00000165059	PRKACG	K04345	ENSG00000165059.7	01001 Protein kinases	Intracellular_signal	Recessive
ENSG00000183943	PRKX	K19584	ENSG00000183943.5	01001 Protein kinases	Intracellular_signal	undefined
ENSG00000185532	PRKG1	K07376	ENSG00000185532.15	01001 Protein kinases	Intracellular_signal	Dominant
ENSG00000138669	PRKG2	K19477	ENSG00000138669.9	01001 Protein kinases	Intracellular_signal	undefined
ENSG00000154229	PRKCA	K02677	ENSG00000154229.11	01001 Protein kinases	Intracellular_signal	undefined
ENSG00000166501	PRKCB	K19662	ENSG00000166501.12	01001 Protein kinases	Intracellular_signal	undefined
ENSG00000126583	PRKCG	K19663	ENSG00000126583.10	01001 Protein kinases	Intracellular_signal	Dominant
ENSG00000163932	PRKCD	K06068	ENSG00000163932.13	01001 Protein kinases	Intracellular_signal	Recessive
ENSG00000171132	PRKCE	K18050	ENSG00000171132.13	01001 Protein kinases	Intracellular_signal	undefined
ENSG00000027075	PRKCH	K18051	ENSG00000027075.14	01001 Protein kinases	Intracellular_signal	other
ENSG00000065675	PRKCQ	K18052	ENSG00000065675.14	01001 Protein kinases	Intracellular_signal	undefined
ENSG00000067606	PRKCZ	K18952	ENSG00000067606.16	01001 Protein kinases	Intracellular_signal	undefined
ENSG00000163558	PRKCI	K06069	ENSG00000163558.12	01001 Protein kinases	Intracellular_signal	undefined
ENSG00000123143	PKN1	K06071	ENSG00000123143.12	01001 Protein kinases	Intracellular_signal	undefined
ENSG00000065243	PKN2	K23691	ENSG00000065243.19	01001 Protein kinases	Intracellular_signal	undefined
ENSG00000160447	PKN3	K23692	ENSG00000160447.6	01001 Protein kinases	Intracellular_signal	undefined
ENSG00000087586	AURKA	K11481	ENSG00000087586.17	01001 Protein kinases	Intracellular_signal	Dominant
ENSG00000178999	AURKB	K11479	ENSG00000178999.12	01001 Protein kinases	Intracellular_signal	undefined
ENSG00000105146	AURKC	K11480	ENSG00000105146.12	01001 Protein kinases	Intracellular_signal	Recessive
ENSG00000140992	PDPK1	K06276	ENSG00000140992.18	01001 Protein kinases	Intracellular_signal	undefined
ENSG00000142208	AKT1	K04456	ENSG00000142208.15	01001 Protein kinases	Intracellular_signal	Dominant
ENSG00000105221	AKT2	K04456	ENSG00000105221.16	01001 Protein kinases	Intracellular_signal	Dominant
ENSG00000117020	AKT3	K04456	ENSG00000117020.16	01001 Protein kinases	Intracellular_signal	Dominant
ENSG00000118515	SGK1	K13302	ENSG00000118515.11	01001 Protein kinases	Intracellular_signal	undefined
ENSG00000101049	SGK2	K13303	ENSG00000101049.14	01001 Protein kinases	Intracellular_signal	undefined
ENSG00000104205	SGK3	K13304	ENSG00000104205.12	01001 Protein kinases	Intracellular_signal	undefined
ENSG00000270024	C8orf44-SGK3	K13304	ENSG00000270024.5	01001 Protein kinases	Intracellular_signal	undefined
ENSG00000177189	RPS6KA3	K04373	ENSG00000177189.12	01001 Protein kinases	Intracellular_signal	Dominant
ENSG00000117676	RPS6KA1	K04373	ENSG00000117676.13	01001 Protein kinases	Intracellular_signal	undefined
ENSG00000071242	RPS6KA2	K04373	ENSG00000071242.11	01001 Protein kinases	Intracellular_signal	undefined
ENSG00000072133	RPS6KA6	K04373	ENSG00000072133.10	01001 Protein kinases	Intracellular_signal	undefined
ENSG00000162302	RPS6KA4	K16510	ENSG00000162302.12	01001 Protein kinases	Intracellular_signal	undefined
ENSG00000100784	RPS6KA5	K04445	ENSG00000100784.10	01001 Protein kinases	Intracellular_signal	undefined
ENSG00000108443	RPS6KB1	K04688	ENSG00000108443.13	01001 Protein kinases	Intracellular_signal	undefined
ENSG00000175634	RPS6KB2	K04688	ENSG00000175634.14	01001 Protein kinases	Intracellular_signal	undefined
ENSG00000136643	RPS6KC1	K20839	ENSG00000136643.11	01001 Protein kinases	Intracellular_signal	undefined
ENSG00000198208	RPS6KL1	K20839	ENSG00000198208.11	01001 Protein kinases	Intracellular_signal	undefined
ENSG00000112079	STK38	K08790	ENSG00000112079.8	01001 Protein kinases	Intracellular_signal	undefined
ENSG00000211455	STK38L	K08790	ENSG00000211455.7	01001 Protein kinases	Intracellular_signal	undefined
ENSG00000150457	LATS2	K08791	ENSG00000150457.8	01001 Protein kinases	Intracellular_signal	undefined
ENSG00000131023	LATS1	K08791	ENSG00000131023.12	01001 Protein kinases	Intracellular_signal	undefined
ENSG00000105613	MAST1	K08789	ENSG00000105613.9	01001 Protein kinases	Intracellular_signal	Dominant
ENSG00000099308	MAST3	K08789	ENSG00000099308.10	01001 Protein kinases	Intracellular_signal	undefined
ENSG00000086015	MAST2	K08789	ENSG00000086015.20	01001 Protein kinases	Intracellular_signal	undefined
ENSG00000069020	MAST4	K08789	ENSG00000069020.18	01001 Protein kinases	Intracellular_signal	undefined
ENSG00000120539	MASTL	K16309	ENSG00000120539.14	01001 Protein kinases	Intracellular_signal	undefined
ENSG00000169302	STK32A	K08793	ENSG00000169302.14	01001 Protein kinases	Intracellular_signal	undefined
ENSG00000165752	STK32C	K08793	ENSG00000165752.16	01001 Protein kinases	Intracellular_signal	undefined
ENSG00000152953	STK32B	K08793	ENSG00000152953.12	01001 Protein kinases	Intracellular_signal	undefined
ENSG00000104936	DMPK	K08788	ENSG00000104936.17	01001 Protein kinases	Intracellular_signal	Dominant
ENSG00000067900	ROCK1	K04514	ENSG00000067900.7	01001 Protein kinases	Intracellular_signal	undefined
ENSG00000134318	ROCK2	K17388	ENSG00000134318.13	01001 Protein kinases	Intracellular_signal	undefined
ENSG00000143776	CDC42BPA	K16307	ENSG00000143776.18	01001 Protein kinases	Intracellular_signal	undefined
ENSG00000198752	CDC42BPB	K16307	ENSG00000198752.10	01001 Protein kinases	Intracellular_signal	undefined
ENSG00000171219	CDC42BPG	K16307	ENSG00000171219.8	01001 Protein kinases	Intracellular_signal	undefined
ENSG00000122966	CIT	K16308	ENSG00000122966.15	01001 Protein kinases	Intracellular_signal	Recessive
ENSG00000114124	GRK7	K00909	ENSG00000114124.2	01001 Protein kinases	Intracellular_signal	undefined
ENSG00000185974	GRK1	K00909	ENSG00000185974.6	01001 Protein kinases	Intracellular_signal	undefined
ENSG00000173020	GRK2	K00910	ENSG00000173020.10	01001 Protein kinases	Intracellular_signal	undefined
ENSG00000100077	GRK3	K00910	ENSG00000100077.14	01001 Protein kinases	Intracellular_signal	undefined
ENSG00000125388	GRK4	K08291	ENSG00000125388.19	01001 Protein kinases	Intracellular_signal	undefined
ENSG00000198873	GRK5	K08291	ENSG00000198873.11	01001 Protein kinases	Intracellular_signal	undefined
ENSG00000198055	GRK6	K08291	ENSG00000198055.10	01001 Protein kinases	Intracellular_signal	undefined
ENSG00000167524	SGK494	K17529	ENSG00000167524.14	01001 Protein kinases	Intracellular_signal	undefined
ENSG00000183049	CAMK1D	K08794	ENSG00000183049.12	01001 Protein kinases	Intracellular_signal	undefined
ENSG00000008118	CAMK1G	K08794	ENSG00000008118.9	01001 Protein kinases	Intracellular_signal	undefined
ENSG00000134072	CAMK1	K08794	ENSG00000134072.10	01001 Protein kinases	Intracellular_signal	undefined
ENSG00000152495	CAMK4	K05869	ENSG00000152495.10	01001 Protein kinases	Intracellular_signal	undefined
ENSG00000130822	PNCK	K08795	ENSG00000130822.15	01001 Protein kinases	Intracellular_signal	undefined
ENSG00000164076	CAMKV	K08812	ENSG00000164076.16	01001 Protein kinases	Intracellular_signal	undefined
ENSG00000070808	CAMK2A	K04515	ENSG00000070808.15	01001 Protein kinases	Intracellular_signal	Ambiguous
ENSG00000145349	CAMK2D	K04515	ENSG00000145349.16	01001 Protein kinases	Intracellular_signal	undefined
ENSG00000058404	CAMK2B	K04515	ENSG00000058404.19	01001 Protein kinases	Intracellular_signal	Dominant
ENSG00000148660	CAMK2G	K04515	ENSG00000148660.20	01001 Protein kinases	Intracellular_signal	Dominant
ENSG00000160469	BRSK1	K08796	ENSG00000160469.16	01001 Protein kinases	Intracellular_signal	undefined
ENSG00000174672	BRSK2	K08796	ENSG00000174672.15	01001 Protein kinases	Intracellular_signal	undefined
ENSG00000149554	CHEK1	K02216	ENSG00000149554.12	01001 Protein kinases	Intracellular_signal	undefined
ENSG00000142149	HUNK	K08797	ENSG00000142149.8	01001 Protein kinases	Intracellular_signal	undefined
ENSG00000072518	MARK2	K08798	ENSG00000072518.20	01001 Protein kinases	Intracellular_signal	undefined
ENSG00000116141	MARK1	K08798	ENSG00000116141.15	01001 Protein kinases	Intracellular_signal	undefined
ENSG00000075413	MARK3	K08798	ENSG00000075413.17	01001 Protein kinases	Intracellular_signal	Recessive
ENSG00000007047	MARK4	K08798	ENSG00000007047.14	01001 Protein kinases	Intracellular_signal	undefined
ENSG00000165304	MELK	K08799	ENSG00000165304.7	01001 Protein kinases	Intracellular_signal	undefined
ENSG00000177453	NIM1K	K16310	ENSG00000177453.7	01001 Protein kinases	Intracellular_signal	undefined
ENSG00000163545	NUAK2	K08800	ENSG00000163545.8	01001 Protein kinases	Intracellular_signal	undefined
ENSG00000074590	NUAK1	K08800	ENSG00000074590.13	01001 Protein kinases	Intracellular_signal	undefined
ENSG00000115687	PASK	K08801	ENSG00000115687.13	01001 Protein kinases	Intracellular_signal	undefined
ENSG00000132356	PRKAA1	K07198	ENSG00000132356.11	01001 Protein kinases	Intracellular_signal	undefined
ENSG00000162409	PRKAA2	K07198	ENSG00000162409.10	01001 Protein kinases	Intracellular_signal	undefined
ENSG00000142178	SIK1	K19008	ENSG00000142178.7	01001 Protein kinases	Intracellular_signal	Dominant
ENSG00000170145	SIK2	K16311	ENSG00000170145.4	01001 Protein kinases	Intracellular_signal	undefined
ENSG00000160584	SIK3	K19009	ENSG00000160584.15	01001 Protein kinases	Intracellular_signal	Recessive
ENSG00000163788	SNRK	K08802	ENSG00000163788.13	01001 Protein kinases	Intracellular_signal	undefined
ENSG00000118046	STK11	K07298	ENSG00000118046.14	01001 Protein kinases	Intracellular_signal	Dominant
ENSG00000196730	DAPK1	K08803	ENSG00000196730.12	01001 Protein kinases	Intracellular_signal	undefined
ENSG00000167657	DAPK3	K08803	ENSG00000167657.13	01001 Protein kinases	Intracellular_signal	undefined
ENSG00000035664	DAPK2	K08803	ENSG00000035664.11	01001 Protein kinases	Intracellular_signal	undefined
ENSG00000081320	STK17B	K08804	ENSG00000081320.10	01001 Protein kinases	Intracellular_signal	undefined
ENSG00000164543	STK17A	K08804	ENSG00000164543.5	01001 Protein kinases	Intracellular_signal	undefined
ENSG00000170390	DCLK2	K08805	ENSG00000170390.15	01001 Protein kinases	Intracellular_signal	undefined
ENSG00000133083	DCLK1	K08805	ENSG00000133083.14	01001 Protein kinases	Intracellular_signal	undefined
ENSG00000163673	DCLK3	K17530	ENSG00000163673.7	01001 Protein kinases	Intracellular_signal	undefined
ENSG00000162889	MAPKAPK2	K04443	ENSG00000162889.10	01001 Protein kinases	Intracellular_signal	undefined
ENSG00000114738	MAPKAPK3	K04444	ENSG00000114738.10	01001 Protein kinases	Intracellular_signal	Dominant
ENSG00000089022	MAPKAPK5	K04442	ENSG00000089022.13	01001 Protein kinases	Intracellular_signal	undefined
ENSG00000079277	MKNK1	K04372	ENSG00000079277.19	01001 Protein kinases	Intracellular_signal	undefined
ENSG00000099875	MKNK2	K04372	ENSG00000099875.14	01001 Protein kinases	Intracellular_signal	undefined
ENSG00000065534	MYLK	K00907	ENSG00000065534.18	01001 Protein kinases	Intracellular_signal	Ambiguous
ENSG00000101306	MYLK2	K00907	ENSG00000101306.10	01001 Protein kinases	Intracellular_signal	other
ENSG00000140795	MYLK3	K00907	ENSG00000140795.12	01001 Protein kinases	Intracellular_signal	undefined
ENSG00000145949	MYLK4	K00907	ENSG00000145949.9	01001 Protein kinases	Intracellular_signal	undefined
ENSG00000155657	TTN	K12567	ENSG00000155657.26	01001 Protein kinases	Intracellular_signal	Ambiguous
ENSG00000164776	PHKG1	K00871	ENSG00000164776.9	01001 Protein kinases	Intracellular_signal	undefined
ENSG00000156873	PHKG2	K00871	ENSG00000156873.15	01001 Protein kinases	Intracellular_signal	Recessive
ENSG00000137193	PIM1	K04702	ENSG00000137193.13	01001 Protein kinases	Intracellular_signal	undefined
ENSG00000102096	PIM2	K08806	ENSG00000102096.9	01001 Protein kinases	Intracellular_signal	undefined
ENSG00000198355	PIM3	K08807	ENSG00000198355.4	01001 Protein kinases	Intracellular_signal	undefined
ENSG00000184304	PRKD1	K06070	ENSG00000184304.14	01001 Protein kinases	Intracellular_signal	Dominant
ENSG00000115825	PRKD3	K06070	ENSG00000115825.9	01001 Protein kinases	Intracellular_signal	undefined
ENSG00000105287	PRKD2	K06070	ENSG00000105287.12	01001 Protein kinases	Intracellular_signal	undefined
ENSG00000159792	PSKH1	K08808	ENSG00000159792.9	01001 Protein kinases	Intracellular_signal	undefined
ENSG00000147613	PSKH2	K08808	ENSG00000147613.7	01001 Protein kinases	Intracellular_signal	undefined
ENSG00000183765	CHEK2	K06641	ENSG00000183765.20	01001 Protein kinases	Intracellular_signal	Dominant
ENSG00000072195	SPEG	K08809	ENSG00000072195.14	01001 Protein kinases	Intracellular_signal	Recessive
ENSG00000038382	TRIO	K08810	ENSG00000038382.18	01001 Protein kinases	Intracellular_signal	Dominant
ENSG00000160145	KALRN	K15048	ENSG00000160145.15	01001 Protein kinases	Intracellular_signal	undefined
ENSG00000154358	OBSCN	K17531	ENSG00000154358.20	01001 Protein kinases	Intracellular_signal	undefined
ENSG00000162526	TSSK3	K08811	ENSG00000162526.6	01001 Protein kinases	Intracellular_signal	undefined
ENSG00000212122	TSSK1B	K08811	ENSG00000212122.3	01001 Protein kinases	Intracellular_signal	undefined
ENSG00000178093	TSSK6	K08811	ENSG00000178093.13	01001 Protein kinases	Intracellular_signal	undefined
ENSG00000206203	TSSK2	K08811	ENSG00000206203.4	01001 Protein kinases	Intracellular_signal	undefined
ENSG00000139908	TSSK4	K08811	ENSG00000139908.14	01001 Protein kinases	Intracellular_signal	undefined
ENSG00000147044	CASK	K06103	ENSG00000147044.20	01001 Protein kinases	Intracellular_signal	Dominant
ENSG00000173334	TRIB1	K08814	ENSG00000173334.3	01001 Protein kinases	Intracellular_signal	undefined
ENSG00000071575	TRIB2	K08814	ENSG00000071575.11	01001 Protein kinases	Intracellular_signal	undefined
ENSG00000101255	TRIB3	K19518	ENSG00000101255.10	01001 Protein kinases	Intracellular_signal	undefined
ENSG00000130413	STK33	K08813	ENSG00000130413.15	01001 Protein kinases	Intracellular_signal	undefined
ENSG00000196182	STK40	K16312	ENSG00000196182.10	01001 Protein kinases	Intracellular_signal	undefined
ENSG00000180138	CSNK1A1L	K08957	ENSG00000180138.7	01001 Protein kinases	Intracellular_signal	undefined
ENSG00000113712	CSNK1A1	K08957	ENSG00000113712.17	01001 Protein kinases	Intracellular_signal	undefined
ENSG00000133275	CSNK1G2	K08958	ENSG00000133275.15	01001 Protein kinases	Intracellular_signal	undefined
ENSG00000151292	CSNK1G3	K08958	ENSG00000151292.17	01001 Protein kinases	Intracellular_signal	undefined
ENSG00000169118	CSNK1G1	K08958	ENSG00000169118.17	01001 Protein kinases	Intracellular_signal	undefined
ENSG00000141551	CSNK1D	K08959	ENSG00000141551.14	01001 Protein kinases	Intracellular_signal	Dominant
ENSG00000213923	CSNK1E	K08960	ENSG00000213923.11	01001 Protein kinases	Intracellular_signal	undefined
ENSG00000283900	RP1-5O6.7	K08960	ENSG00000283900.1	01001 Protein kinases	Intracellular_signal	undefined
ENSG00000128881	TTBK2	K08815	ENSG00000128881.16	01001 Protein kinases	Intracellular_signal	Dominant
ENSG00000146216	TTBK1	K08815	ENSG00000146216.11	01001 Protein kinases	Intracellular_signal	undefined
ENSG00000105053	VRK3	K08816	ENSG00000105053.10	01001 Protein kinases	Intracellular_signal	undefined
ENSG00000100749	VRK1	K08816	ENSG00000100749.7	01001 Protein kinases	Intracellular_signal	Recessive
ENSG00000028116	VRK2	K08816	ENSG00000028116.16	01001 Protein kinases	Intracellular_signal	undefined
ENSG00000156345	CDK20	K08817	ENSG00000156345.17	01001 Protein kinases	Intracellular_signal	undefined
ENSG00000008128	CDK11A	K08818	ENSG00000008128.22	01001 Protein kinases	Intracellular_signal	undefined
ENSG00000248333	CDK11B	K08818	ENSG00000248333.8	01001 Protein kinases	Intracellular_signal	undefined
ENSG00000170312	CDK1	K02087	ENSG00000170312.15	01001 Protein kinases	Intracellular_signal	undefined
ENSG00000123374	CDK2	K02206	ENSG00000123374.10	01001 Protein kinases	Intracellular_signal	undefined
ENSG00000250506	CDK3	K02088	ENSG00000250506.7	01001 Protein kinases	Intracellular_signal	undefined
ENSG00000135446	CDK4	K02089	ENSG00000135446.16	01001 Protein kinases	Intracellular_signal	Dominant
ENSG00000164885	CDK5	K02090	ENSG00000164885.12	01001 Protein kinases	Intracellular_signal	Recessive
ENSG00000105810	CDK6	K02091	ENSG00000105810.9	01001 Protein kinases	Intracellular_signal	Recessive
ENSG00000134058	CDK7	K02202	ENSG00000134058.11	01001 Protein kinases	Intracellular_signal	undefined
ENSG00000132964	CDK8	K02208	ENSG00000132964.11	01001 Protein kinases	Intracellular_signal	Dominant
ENSG00000155111	CDK19	K02208	ENSG00000155111.14	01001 Protein kinases	Intracellular_signal	Dominant
ENSG00000136807	CDK9	K02211	ENSG00000136807.13	01001 Protein kinases	Intracellular_signal	undefined
ENSG00000185324	CDK10	K02449	ENSG00000185324.21	01001 Protein kinases	Intracellular_signal	Recessive
ENSG00000167258	CDK12	K08819	ENSG00000167258.13	01001 Protein kinases	Intracellular_signal	undefined
ENSG00000065883	CDK13	K08819	ENSG00000065883.14	01001 Protein kinases	Intracellular_signal	Dominant
ENSG00000058091	CDK14	K08821	ENSG00000058091.16	01001 Protein kinases	Intracellular_signal	undefined
ENSG00000138395	CDK15	K15594	ENSG00000138395.14	01001 Protein kinases	Intracellular_signal	undefined
ENSG00000102225	CDK16	K08820	ENSG00000102225.15	01001 Protein kinases	Intracellular_signal	undefined
ENSG00000059758	CDK17	K15595	ENSG00000059758.7	01001 Protein kinases	Intracellular_signal	undefined
ENSG00000117266	CDK18	K15596	ENSG00000117266.15	01001 Protein kinases	Intracellular_signal	undefined
ENSG00000100030	MAPK1	K04371	ENSG00000100030.14	01001 Protein kinases	Intracellular_signal	Dominant
ENSG00000102882	MAPK3	K04371	ENSG00000102882.11	01001 Protein kinases	Intracellular_signal	undefined
ENSG00000141639	MAPK4	K06855	ENSG00000141639.11	01001 Protein kinases	Intracellular_signal	undefined
ENSG00000069956	MAPK6	K06855	ENSG00000069956.11	01001 Protein kinases	Intracellular_signal	undefined
ENSG00000166484	MAPK7	K04464	ENSG00000166484.19	01001 Protein kinases	Intracellular_signal	undefined
ENSG00000181085	MAPK15	K19603	ENSG00000181085.14	01001 Protein kinases	Intracellular_signal	undefined
ENSG00000107643	MAPK8	K04440	ENSG00000107643.15	01001 Protein kinases	Intracellular_signal	undefined
ENSG00000109339	MAPK10	K04440	ENSG00000109339.19	01001 Protein kinases	Intracellular_signal	undefined
ENSG00000050748	MAPK9	K04440	ENSG00000050748.17	01001 Protein kinases	Intracellular_signal	undefined
ENSG00000185386	MAPK11	K04441	ENSG00000185386.14	01001 Protein kinases	Intracellular_signal	undefined
ENSG00000188130	MAPK12	K04441	ENSG00000188130.13	01001 Protein kinases	Intracellular_signal	undefined
ENSG00000156711	MAPK13	K04441	ENSG00000156711.16	01001 Protein kinases	Intracellular_signal	undefined
ENSG00000112062	MAPK14	K04441	ENSG00000112062.10	01001 Protein kinases	Intracellular_signal	undefined
ENSG00000087095	NLK	K04468	ENSG00000087095.12	01001 Protein kinases	Intracellular_signal	undefined
ENSG00000105723	GSK3A	K08822	ENSG00000105723.11	01001 Protein kinases	Intracellular_signal	undefined
ENSG00000082701	GSK3B	K03083	ENSG00000082701.14	01001 Protein kinases	Intracellular_signal	undefined
ENSG00000113240	CLK4	K23561	ENSG00000113240.12	01001 Protein kinases	Intracellular_signal	undefined
ENSG00000013441	CLK1	K23561	ENSG00000013441.15	01001 Protein kinases	Intracellular_signal	undefined
ENSG00000176444	CLK2	K08823	ENSG00000176444.18	01001 Protein kinases	Intracellular_signal	undefined
ENSG00000179335	CLK3	K08823	ENSG00000179335.18	01001 Protein kinases	Intracellular_signal	undefined
ENSG00000205111	CDKL4	K08824	ENSG00000205111.8	01001 Protein kinases	Intracellular_signal	undefined
ENSG00000006837	CDKL3	K08824	ENSG00000006837.11	01001 Protein kinases	Intracellular_signal	undefined
ENSG00000008086	CDKL5	K08824	ENSG00000008086.11	01001 Protein kinases	Intracellular_signal	Dominant
ENSG00000100490	CDKL1	K08824	ENSG00000100490.9	01001 Protein kinases	Intracellular_signal	undefined
ENSG00000138769	CDKL2	K08824	ENSG00000138769.10	01001 Protein kinases	Intracellular_signal	undefined
ENSG00000157540	DYRK1A	K08825	ENSG00000157540.19	01001 Protein kinases	Intracellular_signal	Dominant
ENSG00000105204	DYRK1B	K08825	ENSG00000105204.13	01001 Protein kinases	Intracellular_signal	Dominant
ENSG00000127334	DYRK2	K18669	ENSG00000127334.10	01001 Protein kinases	Intracellular_signal	undefined
ENSG00000143479	DYRK3	K18669	ENSG00000143479.15	01001 Protein kinases	Intracellular_signal	undefined
ENSG00000010219	DYRK4	K18669	ENSG00000010219.13	01001 Protein kinases	Intracellular_signal	undefined
ENSG00000110422	HIPK3	K08826	ENSG00000110422.11	01001 Protein kinases	Intracellular_signal	undefined
ENSG00000163349	HIPK1	K08826	ENSG00000163349.21	01001 Protein kinases	Intracellular_signal	undefined
ENSG00000064393	HIPK2	K08826	ENSG00000064393.15	01001 Protein kinases	Intracellular_signal	undefined
ENSG00000160396	HIPK4	K08826	ENSG00000160396.8	01001 Protein kinases	Intracellular_signal	undefined
ENSG00000112739	PRPF4B	K08827	ENSG00000112739.16	01001 Protein kinases	Intracellular_signal	undefined
ENSG00000111837	MAK	K08829	ENSG00000111837.11	01001 Protein kinases	Intracellular_signal	Recessive
ENSG00000080823	MOK	K08830	ENSG00000080823.22	01001 Protein kinases	Intracellular_signal	undefined
ENSG00000096063	SRPK1	K15409	ENSG00000096063.15	01001 Protein kinases	Intracellular_signal	undefined
ENSG00000135250	SRPK2	K08831	ENSG00000135250.16	01001 Protein kinases	Intracellular_signal	undefined
ENSG00000184343	SRPK3	K08832	ENSG00000184343.10	01001 Protein kinases	Intracellular_signal	undefined
ENSG00000169032	MAP2K1	K04368	ENSG00000169032.9	01001 Protein kinases	Intracellular_signal	Dominant
ENSG00000126934	MAP2K2	K04369	ENSG00000126934.13	01001 Protein kinases	Intracellular_signal	Dominant
ENSG00000034152	MAP2K3	K04432	ENSG00000034152.18	01001 Protein kinases	Intracellular_signal	undefined
ENSG00000065559	MAP2K4	K04430	ENSG00000065559.14	01001 Protein kinases	Intracellular_signal	undefined
ENSG00000137764	MAP2K5	K04463	ENSG00000137764.19	01001 Protein kinases	Intracellular_signal	undefined
ENSG00000108984	MAP2K6	K04433	ENSG00000108984.13	01001 Protein kinases	Intracellular_signal	undefined
ENSG00000076984	MAP2K7	K04431	ENSG00000076984.17	01001 Protein kinases	Intracellular_signal	undefined
ENSG00000104814	MAP4K1	K04408	ENSG00000104814.12	01001 Protein kinases	Intracellular_signal	undefined
ENSG00000168067	MAP4K2	K04414	ENSG00000168067.11	01001 Protein kinases	Intracellular_signal	undefined
ENSG00000011566	MAP4K3	K04406	ENSG00000011566.14	01001 Protein kinases	Intracellular_signal	undefined
ENSG00000071054	MAP4K4	K04407	ENSG00000071054.16	01001 Protein kinases	Intracellular_signal	undefined
ENSG00000012983	MAP4K5	K08833	ENSG00000012983.11	01001 Protein kinases	Intracellular_signal	undefined
ENSG00000141503	MINK1	K04413	ENSG00000141503.15	01001 Protein kinases	Intracellular_signal	undefined
ENSG00000154310	TNIK	K08840	ENSG00000154310.16	01001 Protein kinases	Intracellular_signal	Recessive
ENSG00000123572	NRK	K16313	ENSG00000123572.16	01001 Protein kinases	Intracellular_signal	undefined
ENSG00000071909	MYO3B	K08834	ENSG00000071909.18	01001 Protein kinases	Intracellular_signal	undefined
ENSG00000095777	MYO3A	K08834	ENSG00000095777.14	01001 Protein kinases	Intracellular_signal	Recessive
ENSG00000172939	OXSR1	K08835	ENSG00000172939.8	01001 Protein kinases	Intracellular_signal	undefined
ENSG00000198648	STK39	K08835	ENSG00000198648.10	01001 Protein kinases	Intracellular_signal	undefined
ENSG00000149269	PAK1	K04409	ENSG00000149269.9	01001 Protein kinases	Intracellular_signal	Dominant
ENSG00000180370	PAK2	K04410	ENSG00000180370.10	01001 Protein kinases	Intracellular_signal	undefined
ENSG00000077264	PAK3	K05733	ENSG00000077264.14	01001 Protein kinases	Intracellular_signal	Recessive
ENSG00000130669	PAK4	K05734	ENSG00000130669.17	01001 Protein kinases	Intracellular_signal	undefined
ENSG00000101349	PAK5	K05736	ENSG00000101349.16	01001 Protein kinases	Intracellular_signal	undefined
ENSG00000137843	PAK6	K05735	ENSG00000137843.11	01001 Protein kinases	Intracellular_signal	undefined
ENSG00000259288	BUB1B-PAK6	K05735	ENSG00000259288.6	01001 Protein kinases	Intracellular_signal	undefined
ENSG00000065613	SLK	K08836	ENSG00000065613.13	01001 Protein kinases	Intracellular_signal	undefined
ENSG00000072786	STK10	K08837	ENSG00000072786.12	01001 Protein kinases	Intracellular_signal	undefined
ENSG00000266173	STRADA	K08271	ENSG00000266173.6	01001 Protein kinases	Intracellular_signal	Recessive
ENSG00000082146	STRADB	K17532	ENSG00000082146.12	01001 Protein kinases	Intracellular_signal	undefined
ENSG00000104375	STK3	K04412	ENSG00000104375.15	01001 Protein kinases	Intracellular_signal	undefined
ENSG00000101109	STK4	K04411	ENSG00000101109.11	01001 Protein kinases	Intracellular_signal	undefined
ENSG00000102572	STK24	K08838	ENSG00000102572.14	01001 Protein kinases	Intracellular_signal	undefined
ENSG00000115694	STK25	K08838	ENSG00000115694.14	01001 Protein kinases	Intracellular_signal	undefined
ENSG00000134602	STK26	K08838	ENSG00000134602.15	01001 Protein kinases	Intracellular_signal	undefined
ENSG00000149930	TAOK2	K04429	ENSG00000149930.17	01001 Protein kinases	Intracellular_signal	undefined
ENSG00000135090	TAOK3	K04429	ENSG00000135090.13	01001 Protein kinases	Intracellular_signal	undefined
ENSG00000160551	TAOK1	K04429	ENSG00000160551.11	01001 Protein kinases	Intracellular_signal	undefined
ENSG00000095015	MAP3K1	K04416	ENSG00000095015.5	01001 Protein kinases	Intracellular_signal	Dominant
ENSG00000169967	MAP3K2	K04420	ENSG00000169967.16	01001 Protein kinases	Intracellular_signal	undefined
ENSG00000198909	MAP3K3	K04421	ENSG00000198909.7	01001 Protein kinases	Intracellular_signal	undefined
ENSG00000085511	MAP3K4	K04428	ENSG00000085511.19	01001 Protein kinases	Intracellular_signal	undefined
ENSG00000197442	MAP3K5	K04426	ENSG00000197442.9	01001 Protein kinases	Intracellular_signal	undefined
ENSG00000142733	MAP3K6	K04425	ENSG00000142733.14	01001 Protein kinases	Intracellular_signal	undefined
ENSG00000180815	MAP3K15	K13986	ENSG00000180815.14	01001 Protein kinases	Intracellular_signal	undefined
ENSG00000176601	MAP3K19	K17533	ENSG00000176601.12	01001 Protein kinases	Intracellular_signal	undefined
ENSG00000107968	MAP3K8	K04415	ENSG00000107968.9	01001 Protein kinases	Intracellular_signal	Dominant
ENSG00000006062	MAP3K14	K04466	ENSG00000006062.14	01001 Protein kinases	Intracellular_signal	undefined
ENSG00000184216	IRAK1	K04730	ENSG00000184216.13	01001 Protein kinases	Intracellular_signal	undefined
ENSG00000134070	IRAK2	K04731	ENSG00000134070.4	01001 Protein kinases	Intracellular_signal	undefined
ENSG00000090376	IRAK3	K04732	ENSG00000090376.10	01001 Protein kinases	Intracellular_signal	undefined
ENSG00000198001	IRAK4	K04733	ENSG00000198001.13	01001 Protein kinases	Intracellular_signal	Recessive
ENSG00000106683	LIMK1	K05743	ENSG00000106683.14	01001 Protein kinases	Intracellular_signal	undefined
ENSG00000182541	LIMK2	K05744	ENSG00000182541.17	01001 Protein kinases	Intracellular_signal	undefined
ENSG00000107140	TESK1	K08841	ENSG00000107140.15	01001 Protein kinases	Intracellular_signal	undefined
ENSG00000070759	TESK2	K08842	ENSG00000070759.16	01001 Protein kinases	Intracellular_signal	undefined
ENSG00000154237	LRRK1	K08843	ENSG00000154237.12	01001 Protein kinases	Intracellular_signal	undefined
ENSG00000188906	LRRK2	K08844	ENSG00000188906.14	01001 Protein kinases	Intracellular_signal	Dominant
ENSG00000135341	MAP3K7	K04427	ENSG00000135341.17	01001 Protein kinases	Intracellular_signal	Dominant
ENSG00000006432	MAP3K9	K04417	ENSG00000006432.15	01001 Protein kinases	Intracellular_signal	undefined
ENSG00000130758	MAP3K10	K04418	ENSG00000130758.7	01001 Protein kinases	Intracellular_signal	undefined
ENSG00000173327	MAP3K11	K04419	ENSG00000173327.7	01001 Protein kinases	Intracellular_signal	undefined
ENSG00000143674	MAP3K21	K17534	ENSG00000143674.10	01001 Protein kinases	Intracellular_signal	undefined
ENSG00000091436	MAP3K20	K04424	ENSG00000091436.16	01001 Protein kinases	Intracellular_signal	Recessive
ENSG00000139625	MAP3K12	K04423	ENSG00000139625.12	01001 Protein kinases	Intracellular_signal	undefined
ENSG00000073803	MAP3K13	K04422	ENSG00000073803.13	01001 Protein kinases	Intracellular_signal	undefined
ENSG00000259030	FPGT-TNNI3K	K17535	ENSG00000259030.6	01001 Protein kinases	Intracellular_signal	undefined
ENSG00000116783	TNNI3K	K17535	ENSG00000116783.14	01001 Protein kinases	Intracellular_signal	Dominant
ENSG00000166333	ILK	K06272	ENSG00000166333.13	01001 Protein kinases	Intracellular_signal	undefined
ENSG00000078061	ARAF	K08845	ENSG00000078061.12	01001 Protein kinases	Intracellular_signal	undefined
ENSG00000157764	BRAF	K04365	ENSG00000157764.12	01001 Protein kinases	Intracellular_signal	Dominant
ENSG00000132155	RAF1	K04366	ENSG00000132155.11	01001 Protein kinases	Intracellular_signal	Dominant
ENSG00000141068	KSR1	K14958	ENSG00000141068.13	01001 Protein kinases	Intracellular_signal	undefined
ENSG00000171435	KSR2	K18529	ENSG00000171435.13	01001 Protein kinases	Intracellular_signal	undefined
ENSG00000137275	RIPK1	K02861	ENSG00000137275.13	01001 Protein kinases	Intracellular_signal	Ambiguous
ENSG00000104312	RIPK2	K08846	ENSG00000104312.7	01001 Protein kinases	Intracellular_signal	undefined
ENSG00000129465	RIPK3	K08847	ENSG00000129465.15	01001 Protein kinases	Intracellular_signal	undefined
ENSG00000183421	RIPK4	K08848	ENSG00000183421.11	01001 Protein kinases	Intracellular_signal	Recessive
ENSG00000170209	ANKK1	K16289	ENSG00000170209.4	01001 Protein kinases	Intracellular_signal	undefined
ENSG00000168404	MLKL	K08849	ENSG00000168404.12	01001 Protein kinases	Intracellular_signal	undefined
ENSG00000169418	NPR1	K12323	ENSG00000169418.9	01001 Protein kinases	Intracellular_signal	undefined
ENSG00000159899	NPR2	K12324	ENSG00000159899.14	01001 Protein kinases	Intracellular_signal	Ambiguous
ENSG00000070019	GUCY2C	K12320	ENSG00000070019.4	01001 Protein kinases	Intracellular_signal	Ambiguous
ENSG00000132518	GUCY2D	K12321	ENSG00000132518.6	01001 Protein kinases	Intracellular_signal	Ambiguous
ENSG00000101890	GUCY2F	K12322	ENSG00000101890.4	01001 Protein kinases	Intracellular_signal	undefined
ENSG00000169679	BUB1	K02178	ENSG00000169679.14	01001 Protein kinases	Intracellular_signal	Dominant
ENSG00000156970	BUB1B	K06637	ENSG00000156970.12	01001 Protein kinases	Intracellular_signal	Ambiguous
ENSG00000172315	TP53RK	K08851	ENSG00000172315.5	01001 Protein kinases	Intracellular_signal	Recessive
ENSG00000004660	CAMKK1	K00908	ENSG00000004660.14	01001 Protein kinases	Intracellular_signal	undefined
ENSG00000110931	CAMKK2	K07359	ENSG00000110931.18	01001 Protein kinases	Intracellular_signal	undefined
ENSG00000097046	CDC7	K02214	ENSG00000097046.12	01001 Protein kinases	Intracellular_signal	undefined
ENSG00000101266	CSNK2A1	K03097	ENSG00000101266.17	01001 Protein kinases	Intracellular_signal	Dominant
ENSG00000070770	CSNK2A2	K03097	ENSG00000070770.8	01001 Protein kinases	Intracellular_signal	undefined
ENSG00000254598	CSNK2A3	K03097	ENSG00000254598.2	01001 Protein kinases	Intracellular_signal	undefined
ENSG00000177602	GSG2	K16315	ENSG00000177602.5	01001 Protein kinases	Intracellular_signal	undefined
ENSG00000213341	CHUK	K04467	ENSG00000213341.10	01001 Protein kinases	Intracellular_signal	undefined
ENSG00000104365	IKBKB	K07209	ENSG00000104365.13	01001 Protein kinases	Intracellular_signal	Ambiguous
ENSG00000269335	IKBKG	K07210	ENSG00000269335.5	01001 Protein kinases	Intracellular_signal	Ambiguous
ENSG00000263528	IKBKE	K07211	ENSG00000263528.7	01001 Protein kinases	Intracellular_signal	undefined
ENSG00000183735	TBK1	K05410	ENSG00000183735.9	01001 Protein kinases	Intracellular_signal	Dominant
ENSG00000178607	ERN1	K08852	ENSG00000178607.15	01001 Protein kinases	Intracellular_signal	undefined
ENSG00000134398	ERN2	K11715	ENSG00000134398.14	01001 Protein kinases	Intracellular_signal	undefined
ENSG00000172680	MOS	K04367	ENSG00000172680.1	01001 Protein kinases	Intracellular_signal	undefined
ENSG00000115977	AAK1	K08853	ENSG00000115977.18	01001 Protein kinases	Intracellular_signal	undefined
ENSG00000138756	BMP2K	K08854	ENSG00000138756.17	01001 Protein kinases	Intracellular_signal	undefined
ENSG00000178950	GAK	K08855	ENSG00000178950.16	01001 Protein kinases	Intracellular_signal	undefined
ENSG00000115661	STK16	K08856	ENSG00000115661.13	01001 Protein kinases	Intracellular_signal	undefined
ENSG00000197168	NEK5	K08857	ENSG00000197168.11	01001 Protein kinases	Intracellular_signal	undefined
ENSG00000137601	NEK1	K08857	ENSG00000137601.16	01001 Protein kinases	Intracellular_signal	Dominant
ENSG00000114904	NEK4	K08857	ENSG00000114904.12	01001 Protein kinases	Intracellular_signal	undefined
ENSG00000117650	NEK2	K20872	ENSG00000117650.12	01001 Protein kinases	Intracellular_signal	Recessive
ENSG00000136098	NEK3	K20873	ENSG00000136098.16	01001 Protein kinases	Intracellular_signal	undefined
ENSG00000119408	NEK6	K20875	ENSG00000119408.16	01001 Protein kinases	Intracellular_signal	undefined
ENSG00000151414	NEK7	K20876	ENSG00000151414.14	01001 Protein kinases	Intracellular_signal	undefined
ENSG00000160602	NEK8	K20877	ENSG00000160602.13	01001 Protein kinases	Intracellular_signal	Recessive
ENSG00000119638	NEK9	K20878	ENSG00000119638.12	01001 Protein kinases	Intracellular_signal	Recessive
ENSG00000163491	NEK10	K20879	ENSG00000163491.16	01001 Protein kinases	Intracellular_signal	Recessive
ENSG00000114670	NEK11	K20880	ENSG00000114670.13	01001 Protein kinases	Intracellular_signal	undefined
ENSG00000188322	SBK1	K08858	ENSG00000188322.4	01001 Protein kinases	Intracellular_signal	undefined
ENSG00000187550	SBK2	K08858	ENSG00000187550.8	01001 Protein kinases	Intracellular_signal	undefined
ENSG00000231274	SBK3	K08858	ENSG00000231274.5	01001 Protein kinases	Intracellular_signal	undefined
ENSG00000158828	PINK1	K05688	ENSG00000158828.7	01001 Protein kinases	Intracellular_signal	Recessive
ENSG00000275342	PRAG1	K17537	ENSG00000275342.4	01001 Protein kinases	Intracellular_signal	undefined
ENSG00000173517	PEAK1	K17538	ENSG00000173517.10	01001 Protein kinases	Intracellular_signal	undefined
ENSG00000125834	STK35	K08859	ENSG00000125834.12	01001 Protein kinases	Intracellular_signal	undefined
ENSG00000175087	PDIK1L	K17539	ENSG00000175087.9	01001 Protein kinases	Intracellular_signal	undefined
ENSG00000121101	TEX14	K17540	ENSG00000121101.15	01001 Protein kinases	Intracellular_signal	Recessive
ENSG00000115216	NRBP1	K08875	ENSG00000115216.13	01001 Protein kinases	Intracellular_signal	undefined
ENSG00000185189	NRBP2	K08875	ENSG00000185189.17	01001 Protein kinases	Intracellular_signal	undefined
ENSG00000086232	EIF2AK1	K16194	ENSG00000086232.12	01001 Protein kinases	Intracellular_signal	undefined
ENSG00000055332	EIF2AK2	K16195	ENSG00000055332.16	01001 Protein kinases	Intracellular_signal	Dominant
ENSG00000172071	EIF2AK3	K08860	ENSG00000172071.11	01001 Protein kinases	Intracellular_signal	Recessive
ENSG00000128829	EIF2AK4	K16196	ENSG00000128829.11	01001 Protein kinases	Intracellular_signal	Recessive
ENSG00000166851	PLK1	K06631	ENSG00000166851.14	01001 Protein kinases	Intracellular_signal	undefined
ENSG00000145632	PLK2	K08861	ENSG00000145632.14	01001 Protein kinases	Intracellular_signal	undefined
ENSG00000173846	PLK3	K08862	ENSG00000173846.12	01001 Protein kinases	Intracellular_signal	undefined
ENSG00000142731	PLK4	K08863	ENSG00000142731.10	01001 Protein kinases	Intracellular_signal	Recessive
ENSG00000142186	SCYL1	K08876	ENSG00000142186.16	01001 Protein kinases	Intracellular_signal	Recessive
ENSG00000136021	SCYL2	K17541	ENSG00000136021.18	01001 Protein kinases	Intracellular_signal	Recessive
ENSG00000000457	SCYL3	K17542	ENSG00000000457.13	01001 Protein kinases	Intracellular_signal	undefined
ENSG00000168297	PXK	K17543	ENSG00000168297.15	01001 Protein kinases	Intracellular_signal	undefined
ENSG00000145348	TBCK	K17544	ENSG00000145348.16	01001 Protein kinases	Intracellular_signal	Recessive
ENSG00000146872	TLK2	K08864	ENSG00000146872.17	01001 Protein kinases	Intracellular_signal	Dominant
ENSG00000198586	TLK1	K08864	ENSG00000198586.13	01001 Protein kinases	Intracellular_signal	undefined
ENSG00000168078	PBK	K08865	ENSG00000168078.9	01001 Protein kinases	Intracellular_signal	undefined
ENSG00000112742	TTK	K08866	ENSG00000112742.9	01001 Protein kinases	Intracellular_signal	undefined
ENSG00000163482	STK36	K06228	ENSG00000163482.11	01001 Protein kinases	Intracellular_signal	undefined
ENSG00000177169	ULK1	K21357	ENSG00000177169.9	01001 Protein kinases	Intracellular_signal	undefined
ENSG00000083290	ULK2	K08269	ENSG00000083290.19	01001 Protein kinases	Intracellular_signal	undefined
ENSG00000140474	ULK3	K21358	ENSG00000140474.12	01001 Protein kinases	Intracellular_signal	undefined
ENSG00000168038	ULK4	K17545	ENSG00000168038.10	01001 Protein kinases	Intracellular_signal	undefined
ENSG00000196455	PIK3R4	K08333	ENSG00000196455.7	01001 Protein kinases	Intracellular_signal	undefined
ENSG00000127564	PKMYT1	K06633	ENSG00000127564.16	01001 Protein kinases	Intracellular_signal	undefined
ENSG00000166483	WEE1	K06632	ENSG00000166483.10	01001 Protein kinases	Intracellular_signal	undefined
ENSG00000214102	WEE2	K06632	ENSG00000214102.7	01001 Protein kinases	Intracellular_signal	Recessive
ENSG00000060237	WNK1	K08867	ENSG00000060237.16	01001 Protein kinases	Intracellular_signal	Ambiguous
ENSG00000126562	WNK4	K08867	ENSG00000126562.16	01001 Protein kinases	Intracellular_signal	Dominant
ENSG00000196632	WNK3	K08867	ENSG00000196632.10	01001 Protein kinases	Intracellular_signal	undefined
ENSG00000165238	WNK2	K08867	ENSG00000165238.16	01001 Protein kinases	Intracellular_signal	undefined
ENSG00000173137	ADCK5	K08869	ENSG00000173137.11	01001 Protein kinases	Intracellular_signal	undefined
ENSG00000163050	COQ8A	K08869	ENSG00000163050.16	01001 Protein kinases	Intracellular_signal	Recessive
ENSG00000063761	ADCK1	K08869	ENSG00000063761.15	01001 Protein kinases	Intracellular_signal	undefined
ENSG00000123815	COQ8B	K08869	ENSG00000123815.11	01001 Protein kinases	Intracellular_signal	Recessive
ENSG00000133597	ADCK2	K08869	ENSG00000133597.10	01001 Protein kinases	Intracellular_signal	undefined
ENSG00000198796	ALPK2	K08868	ENSG00000198796.6	01001 Protein kinases	Intracellular_signal	undefined
ENSG00000136383	ALPK3	K08868	ENSG00000136383.6	01001 Protein kinases	Intracellular_signal	Recessive
ENSG00000073331	ALPK1	K08868	ENSG00000073331.17	01001 Protein kinases	Intracellular_signal	Dominant
ENSG00000119121	TRPM6	K04981	ENSG00000119121.21	04040 Ion channels-Voltage-gated cation channels	Ion_channel	Recessive
ENSG00000092439	TRPM7	K04982	ENSG00000092439.13	04040 Ion channels-Voltage-gated cation channels	Ion_channel	Dominant
ENSG00000103319	EEF2K	K08292	ENSG00000103319.11	01001 Protein kinases	Intracellular_signal	undefined
ENSG00000186716	BCR	K08878	ENSG00000186716.20	01001 Protein kinases	Intracellular_signal	other
ENSG00000204256	BRD2	K08871	ENSG00000204256.12	01001 Protein kinases	Intracellular_signal	undefined
ENSG00000169925	BRD3	K11721	ENSG00000169925.16	01001 Protein kinases	Intracellular_signal	undefined
ENSG00000141867	BRD4	K11722	ENSG00000141867.17	01001 Protein kinases	Intracellular_signal	undefined
ENSG00000137948	BRDT	K11724	ENSG00000137948.18	01001 Protein kinases	Intracellular_signal	Recessive
ENSG00000164896	FASTK	K08290	ENSG00000164896.19	01001 Protein kinases	Intracellular_signal	undefined
ENSG00000204344	STK19	K08880	ENSG00000204344.14	01001 Protein kinases	Intracellular_signal	undefined
ENSG00000152137	HSPB8	K08879	ENSG00000152137.6	01001 Protein kinases	Intracellular_signal	Dominant
ENSG00000152256	PDK1	K12077	ENSG00000152256.13	01001 Protein kinases	Intracellular_signal	undefined
ENSG00000005882	PDK2	K00898	ENSG00000005882.11	01001 Protein kinases	Intracellular_signal	undefined
ENSG00000067992	PDK3	K00898	ENSG00000067992.12	01001 Protein kinases	Intracellular_signal	Dominant
ENSG00000004799	PDK4	K00898	ENSG00000004799.7	01001 Protein kinases	Intracellular_signal	undefined
ENSG00000103507	BCKDK	K00905	ENSG00000103507.13	01001 Protein kinases	Intracellular_signal	undefined
ENSG00000149311	ATM	K04728	ENSG00000149311.18	01001 Protein kinases	Intracellular_signal	Ambiguous
ENSG00000175054	ATR	K06640	ENSG00000175054.14	01001 Protein kinases	Intracellular_signal	Ambiguous
ENSG00000198793	MTOR	K07203	ENSG00000198793.12	01001 Protein kinases	Intracellular_signal	Dominant
ENSG00000253729	PRKDC	K06642	ENSG00000253729.7	01001 Protein kinases	Intracellular_signal	Recessive
ENSG00000157106	SMG1	K08873	ENSG00000157106.16	01001 Protein kinases	Intracellular_signal	undefined
ENSG00000196367	TRRAP	K08874	ENSG00000196367.12	01001 Protein kinases	Intracellular_signal	Dominant
ENSG00000124784	RIOK1	K07178	ENSG00000124784.8	01001 Protein kinases	Intracellular_signal	undefined
ENSG00000058729	RIOK2	K07179	ENSG00000058729.10	01001 Protein kinases	Intracellular_signal	undefined
ENSG00000101782	RIOK3	K08872	ENSG00000101782.14	01001 Protein kinases	Intracellular_signal	undefined
ENSG00000147133	TAF1	K03125	ENSG00000147133.15	01001 Protein kinases	Intracellular_signal	Recessive
ENSG00000122728	TAF1L	K03125	ENSG00000122728.6	01001 Protein kinases	Intracellular_signal	undefined
ENSG00000179583	CIITA	K08060	ENSG00000179583.18	04054 Pattern recognition receptors	Receptor	Recessive
ENSG00000122779	TRIM24	K08881	ENSG00000122779.17	01001 Protein kinases	Intracellular_signal	undefined
ENSG00000130726	TRIM28	K08882	ENSG00000130726.11	01001 Protein kinases	Intracellular_signal	undefined
ENSG00000197323	TRIM33	K08883	ENSG00000197323.11	01001 Protein kinases	Intracellular_signal	undefined
ENSG00000152332	UHMK1	K08877	ENSG00000152332.15	01001 Protein kinases	Intracellular_signal	undefined
ENSG00000145041	DCAF1	K11789	ENSG00000145041.15	01001 Protein kinases	Intracellular_signal	undefined
ENSG00000196335	STK31	K16316	ENSG00000196335.12	01001 Protein kinases	Intracellular_signal	undefined
ENSG00000185900	POMK	K17547	ENSG00000185900.9	01001 Protein kinases	Intracellular_signal	Recessive
ENSG00000133059	DSTYK	K16288	ENSG00000133059.16	01001 Protein kinases	Intracellular_signal	Ambiguous
ENSG00000198870	STKLD1	K17546	ENSG00000198870.7	01001 Protein kinases	Intracellular_signal	undefined
ENSG00000115170	ACVR1	K04675	ENSG00000115170.13	01001 Protein kinases-enzyme_linked_receptor	Receptor	Dominant
ENSG00000139567	ACVRL1	K13594	ENSG00000139567.12	01001 Protein kinases-enzyme_linked_receptor	Receptor	Dominant
ENSG00000135503	ACVR1B	K13567	ENSG00000135503.12	01001 Protein kinases-enzyme_linked_receptor	Receptor	undefined
ENSG00000123612	ACVR1C	K13568	ENSG00000123612.15	01001 Protein kinases-enzyme_linked_receptor	Receptor	undefined
ENSG00000107779	BMPR1A	K04673	ENSG00000107779.13	01001 Protein kinases-enzyme_linked_receptor	Receptor	Dominant
ENSG00000138696	BMPR1B	K13578	ENSG00000138696.10	01001 Protein kinases-enzyme_linked_receptor	Receptor	Ambiguous
ENSG00000106799	TGFBR1	K04674	ENSG00000106799.12	01001 Protein kinases-enzyme_linked_receptor	Receptor	Dominant
ENSG00000121989	ACVR2A	K04670	ENSG00000121989.14	01001 Protein kinases-enzyme_linked_receptor	Receptor	undefined
ENSG00000114739	ACVR2B	K13596	ENSG00000114739.13	01001 Protein kinases-enzyme_linked_receptor	Receptor	undefined
ENSG00000135409	AMHR2	K04672	ENSG00000135409.10	01001 Protein kinases-enzyme_linked_receptor	Receptor	Recessive
ENSG00000204217	BMPR2	K04671	ENSG00000204217.13	01001 Protein kinases-enzyme_linked_receptor	Receptor	Dominant
ENSG00000163513	TGFBR2	K04388	ENSG00000163513.17	01001 Protein kinases-enzyme_linked_receptor	Receptor	Dominant
ENSG00000146648	EGFR	K04361	ENSG00000146648.17	01001 Protein kinases-enzyme_linked_receptor	Receptor	Ambiguous
ENSG00000141736	ERBB2	K05083	ENSG00000141736.13	01001 Protein kinases-enzyme_linked_receptor	Receptor	Dominant
ENSG00000065361	ERBB3	K05084	ENSG00000065361.14	01001 Protein kinases-enzyme_linked_receptor	Receptor	Ambiguous
ENSG00000178568	ERBB4	K05085	ENSG00000178568.14	01001 Protein kinases-enzyme_linked_receptor	Receptor	Dominant
ENSG00000027644	INSRR	K05086	ENSG00000027644.4	01001 Protein kinases-enzyme_linked_receptor	Receptor	undefined
ENSG00000171105	INSR	K04527	ENSG00000171105.13	01001 Protein kinases-enzyme_linked_receptor	Receptor	Ambiguous
ENSG00000140443	IGF1R	K05087	ENSG00000140443.13	01001 Protein kinases-enzyme_linked_receptor	Receptor	Ambiguous
ENSG00000134853	PDGFRA	K04363	ENSG00000134853.11	01001 Protein kinases-enzyme_linked_receptor	Receptor	other
ENSG00000113721	PDGFRB	K05089	ENSG00000113721.13	01001 Protein kinases-enzyme_linked_receptor	Receptor	Dominant
ENSG00000182578	CSF1R	K05090	ENSG00000182578.13	01001 Protein kinases-enzyme_linked_receptor	Receptor	Ambiguous
ENSG00000157404	KIT	K05091	ENSG00000157404.15	01001 Protein kinases-enzyme_linked_receptor	Receptor	Dominant
ENSG00000122025	FLT3	K05092	ENSG00000122025.14	01001 Protein kinases-enzyme_linked_receptor	Receptor	Dominant
ENSG00000077782	FGFR1	K04362	ENSG00000077782.19	01001 Protein kinases-enzyme_linked_receptor	Receptor	Dominant
ENSG00000066468	FGFR2	K05093	ENSG00000066468.22	01001 Protein kinases-enzyme_linked_receptor	Receptor	Dominant
ENSG00000068078	FGFR3	K05094	ENSG00000068078.17	01001 Protein kinases-enzyme_linked_receptor	Receptor	Ambiguous
ENSG00000160867	FGFR4	K05095	ENSG00000160867.14	01001 Protein kinases-enzyme_linked_receptor	Receptor	undefined
ENSG00000102755	FLT1	K05096	ENSG00000102755.11	01001 Protein kinases-enzyme_linked_receptor	Receptor	undefined
ENSG00000037280	FLT4	K05097	ENSG00000037280.15	01001 Protein kinases-enzyme_linked_receptor	Receptor	Dominant
ENSG00000128052	KDR	K05098	ENSG00000128052.8	01001 Protein kinases-enzyme_linked_receptor	Receptor	Dominant
ENSG00000105976	MET	K05099	ENSG00000105976.14	01001 Protein kinases-enzyme_linked_receptor	Receptor	Ambiguous
ENSG00000164078	MST1R	K05100	ENSG00000164078.12	01001 Protein kinases-enzyme_linked_receptor	Receptor	Dominant
ENSG00000198400	NTRK1	K03176	ENSG00000198400.11	01001 Protein kinases-enzyme_linked_receptor	Receptor	Recessive
ENSG00000148053	NTRK2	K04360	ENSG00000148053.15	01001 Protein kinases-enzyme_linked_receptor	Receptor	Dominant
ENSG00000140538	NTRK3	K05101	ENSG00000140538.16	01001 Protein kinases-enzyme_linked_receptor	Receptor	undefined
ENSG00000146904	EPHA1	K05102	ENSG00000146904.8	01001 Protein kinases-enzyme_linked_receptor	Receptor	undefined
ENSG00000142627	EPHA2	K05103	ENSG00000142627.12	01001 Protein kinases-enzyme_linked_receptor	Receptor	Dominant
ENSG00000044524	EPHA3	K05104	ENSG00000044524.10	01001 Protein kinases-enzyme_linked_receptor	Receptor	undefined
ENSG00000116106	EPHA4	K05105	ENSG00000116106.11	01001 Protein kinases-enzyme_linked_receptor	Receptor	undefined
ENSG00000145242	EPHA5	K05106	ENSG00000145242.13	01001 Protein kinases-enzyme_linked_receptor	Receptor	undefined
ENSG00000080224	EPHA6	K05107	ENSG00000080224.17	01001 Protein kinases-enzyme_linked_receptor	Receptor	undefined
ENSG00000135333	EPHA7	K05108	ENSG00000135333.13	01001 Protein kinases-enzyme_linked_receptor	Receptor	undefined
ENSG00000070886	EPHA8	K05109	ENSG00000070886.11	01001 Protein kinases-enzyme_linked_receptor	Receptor	undefined
ENSG00000183317	EPHA10	K08897	ENSG00000183317.16	01001 Protein kinases-enzyme_linked_receptor	Receptor	undefined
ENSG00000154928	EPHB1	K05110	ENSG00000154928.16	01001 Protein kinases-enzyme_linked_receptor	Receptor	undefined
ENSG00000133216	EPHB2	K05111	ENSG00000133216.16	01001 Protein kinases-enzyme_linked_receptor	Receptor	Recessive
ENSG00000182580	EPHB3	K05112	ENSG00000182580.2	01001 Protein kinases-enzyme_linked_receptor	Receptor	undefined
ENSG00000196411	EPHB4	K05113	ENSG00000196411.9	01001 Protein kinases-enzyme_linked_receptor	Receptor	Dominant
ENSG00000106123	EPHB6	K05114	ENSG00000106123.11	01001 Protein kinases-enzyme_linked_receptor	Receptor	undefined
ENSG00000167601	AXL	K05115	ENSG00000167601.11	01001 Protein kinases-enzyme_linked_receptor	Receptor	Recessive
ENSG00000092445	TYRO3	K05116	ENSG00000092445.11	01001 Protein kinases-enzyme_linked_receptor	Receptor	undefined
ENSG00000153208	MERTK	K05117	ENSG00000153208.16	01001 Protein kinases-enzyme_linked_receptor	Receptor	Recessive
ENSG00000171094	ALK	K05119	ENSG00000171094.16	01001 Protein kinases-enzyme_linked_receptor	Receptor	undefined
ENSG00000062524	LTK	K05118	ENSG00000062524.15	01001 Protein kinases-enzyme_linked_receptor	Receptor	undefined
ENSG00000066056	TIE1	K05120	ENSG00000066056.13	01001 Protein kinases-enzyme_linked_receptor	Receptor	undefined
ENSG00000120156	TEK	K05121	ENSG00000120156.20	01001 Protein kinases-enzyme_linked_receptor	Receptor	Ambiguous
ENSG00000185483	ROR1	K05122	ENSG00000185483.11	01001 Protein kinases-enzyme_linked_receptor	Receptor	Recessive
ENSG00000169071	ROR2	K05123	ENSG00000169071.14	01001 Protein kinases-enzyme_linked_receptor	Receptor	Ambiguous
ENSG00000204580	DDR1	K05124	ENSG00000204580.13	01001 Protein kinases-enzyme_linked_receptor	Receptor	undefined
ENSG00000162733	DDR2	K05125	ENSG00000162733.16	01001 Protein kinases-enzyme_linked_receptor	Receptor	Ambiguous
ENSG00000165731	RET	K05126	ENSG00000165731.18	01001 Protein kinases-enzyme_linked_receptor	Receptor	Dominant
ENSG00000047936	ROS1	K05088	ENSG00000047936.10	01001 Protein kinases-enzyme_linked_receptor	Receptor	undefined
ENSG00000112655	PTK7	K05127	ENSG00000112655.15	01001 Protein kinases-enzyme_linked_receptor	Receptor	undefined
ENSG00000163785	RYK	K05128	ENSG00000163785.12	01001 Protein kinases-enzyme_linked_receptor	Receptor	undefined
ENSG00000030304	MUSK	K05129	ENSG00000030304.13	01001 Protein kinases-enzyme_linked_receptor	Receptor	Recessive
ENSG00000181409	AATK	K17480	ENSG00000181409.11	01001 Protein kinases-enzyme_linked_receptor	Receptor	undefined
ENSG00000164715	LMTK2	K08898	ENSG00000164715.5	01001 Protein kinases-enzyme_linked_receptor	Receptor	undefined
ENSG00000142235	LMTK3	K08899	ENSG00000142235.8	01001 Protein kinases-enzyme_linked_receptor	Receptor	undefined
ENSG00000097007	ABL1	K06619	ENSG00000097007.17	01001 Protein kinases	Intracellular_signal	Dominant
ENSG00000143322	ABL2	K08887	ENSG00000143322.19	01001 Protein kinases	Intracellular_signal	undefined
ENSG00000174292	TNK1	K08885	ENSG00000174292.12	01001 Protein kinases	Intracellular_signal	undefined
ENSG00000061938	TNK2	K08886	ENSG00000061938.16	01001 Protein kinases	Intracellular_signal	undefined
ENSG00000103653	CSK	K05728	ENSG00000103653.16	01001 Protein kinases	Intracellular_signal	undefined
ENSG00000007264	MATK	K08888	ENSG00000007264.14	01001 Protein kinases	Intracellular_signal	undefined
ENSG00000169398	PTK2	K05725	ENSG00000169398.19	01001 Protein kinases	Intracellular_signal	undefined
ENSG00000120899	PTK2B	K05871	ENSG00000120899.17	01001 Protein kinases	Intracellular_signal	undefined
ENSG00000182511	FES	K07527	ENSG00000182511.11	01001 Protein kinases	Intracellular_signal	undefined
ENSG00000151422	FER	K08889	ENSG00000151422.12	01001 Protein kinases	Intracellular_signal	undefined
ENSG00000162434	JAK1	K11217	ENSG00000162434.11	01001 Protein kinases	Intracellular_signal	Dominant
ENSG00000096968	JAK2	K04447	ENSG00000096968.13	01001 Protein kinases	Intracellular_signal	Ambiguous
ENSG00000105639	JAK3	K11218	ENSG00000105639.18	01001 Protein kinases	Intracellular_signal	Recessive
ENSG00000105397	TYK2	K11219	ENSG00000105397.13	01001 Protein kinases	Intracellular_signal	Recessive
ENSG00000136573	BLK	K08890	ENSG00000136573.12	01001 Protein kinases	Intracellular_signal	Dominant
ENSG00000000938	FGR	K08891	ENSG00000000938.12	01001 Protein kinases	Intracellular_signal	undefined
ENSG00000111816	FRK	K08892	ENSG00000111816.7	01001 Protein kinases	Intracellular_signal	undefined
ENSG00000010810	FYN	K05703	ENSG00000010810.17	01001 Protein kinases	Intracellular_signal	undefined
ENSG00000101336	HCK	K08893	ENSG00000101336.13	01001 Protein kinases	Intracellular_signal	undefined
ENSG00000254087	LYN	K05854	ENSG00000254087.7	01001 Protein kinases	Intracellular_signal	undefined
ENSG00000182866	LCK	K05856	ENSG00000182866.16	01001 Protein kinases	Intracellular_signal	Recessive
ENSG00000101213	PTK6	K08894	ENSG00000101213.6	01001 Protein kinases	Intracellular_signal	undefined
ENSG00000197122	SRC	K05704	ENSG00000197122.11	01001 Protein kinases	Intracellular_signal	Dominant
ENSG00000125508	SRMS	K08895	ENSG00000125508.3	01001 Protein kinases	Intracellular_signal	undefined
ENSG00000176105	YES1	K05705	ENSG00000176105.13	01001 Protein kinases	Intracellular_signal	undefined
ENSG00000102010	BMX	K08896	ENSG00000102010.14	01001 Protein kinases	Intracellular_signal	undefined
ENSG00000010671	BTK	K07370	ENSG00000010671.15	01001 Protein kinases	Intracellular_signal	Recessive
ENSG00000113263	ITK	K07363	ENSG00000113263.12	01001 Protein kinases	Intracellular_signal	Recessive
ENSG00000135605	TEC	K07364	ENSG00000135605.12	01001 Protein kinases	Intracellular_signal	undefined
ENSG00000074966	TXK	K08016	ENSG00000074966.10	01001 Protein kinases	Intracellular_signal	undefined
ENSG00000165025	SYK	K05855	ENSG00000165025.14	01001 Protein kinases	Intracellular_signal	undefined
ENSG00000115085	ZAP70	K07360	ENSG00000115085.13	01001 Protein kinases	Intracellular_signal	Recessive
ENSG00000060140	STYK1	K17510	ENSG00000060140.8	01001 Protein kinases	Intracellular_signal	undefined
ENSG00000162878	PKDCC	K17548	ENSG00000162878.12	01001 Protein kinases	Intracellular_signal	Recessive
ENSG00000172531	PPP1CA	K06269	ENSG00000172531.14	01009 Protein phosphatases and associated proteins	Intracellular_signal	undefined
ENSG00000213639	PPP1CB	K06269	ENSG00000213639.9	01009 Protein phosphatases and associated proteins	Intracellular_signal	Dominant
ENSG00000186298	PPP1CC	K06269	ENSG00000186298.11	01009 Protein phosphatases and associated proteins	Intracellular_signal	undefined
ENSG00000135447	PPP1R1A	K08050	ENSG00000135447.16	01009 Protein phosphatases and associated proteins	Intracellular_signal	undefined
ENSG00000131771	PPP1R1B	K15494	ENSG00000131771.13	01009 Protein phosphatases and associated proteins	Intracellular_signal	undefined
ENSG00000150722	PPP1R1C	K17549	ENSG00000150722.10	01009 Protein phosphatases and associated proteins	Intracellular_signal	undefined
ENSG00000184203	PPP1R2	K16833	ENSG00000184203.7	01009 Protein phosphatases and associated proteins	Intracellular_signal	undefined
ENSG00000154415	PPP1R3A	K07189	ENSG00000154415.7	01009 Protein phosphatases and associated proteins	Intracellular_signal	Dominant
ENSG00000119938	PPP1R3C	K07189	ENSG00000119938.8	01009 Protein phosphatases and associated proteins	Intracellular_signal	undefined
ENSG00000132825	PPP1R3D	K07189	ENSG00000132825.6	01009 Protein phosphatases and associated proteins	Intracellular_signal	undefined
ENSG00000173281	PPP1R3B	K07189	ENSG00000173281.4	01009 Protein phosphatases and associated proteins	Intracellular_signal	undefined
ENSG00000235194	PPP1R3E	K07189	ENSG00000235194.8	01009 Protein phosphatases and associated proteins	Intracellular_signal	undefined
ENSG00000049769	PPP1R3F	K17453	ENSG00000049769.12	01009 Protein phosphatases and associated proteins	Intracellular_signal	undefined
ENSG00000115685	PPP1R7	K17550	ENSG00000115685.14	01009 Protein phosphatases and associated proteins	Intracellular_signal	undefined
ENSG00000117751	PPP1R8	K13216	ENSG00000117751.17	01009 Protein phosphatases and associated proteins	Intracellular_signal	undefined
ENSG00000158528	PPP1R9A	K17551	ENSG00000158528.11	01009 Protein phosphatases and associated proteins	Intracellular_signal	undefined
ENSG00000108819	PPP1R9B	K17551	ENSG00000108819.10	01009 Protein phosphatases and associated proteins	Intracellular_signal	undefined
ENSG00000204569	PPP1R10	K17552	ENSG00000204569.9	01009 Protein phosphatases and associated proteins	Intracellular_signal	undefined
ENSG00000204619	PPP1R11	K17553	ENSG00000204619.7	01009 Protein phosphatases and associated proteins	Intracellular_signal	undefined
ENSG00000058272	PPP1R12A	K06270	ENSG00000058272.16	01009 Protein phosphatases and associated proteins	Intracellular_signal	Dominant
ENSG00000077157	PPP1R12B	K12329	ENSG00000077157.21	01009 Protein phosphatases and associated proteins	Intracellular_signal	undefined
ENSG00000125503	PPP1R12C	K17457	ENSG00000125503.12	01009 Protein phosphatases and associated proteins	Intracellular_signal	undefined
ENSG00000143514	TP53BP2	K16823	ENSG00000143514.16	01009 Protein phosphatases and associated proteins	Intracellular_signal	undefined
ENSG00000088808	PPP1R13B	K17554	ENSG00000088808.16	01009 Protein phosphatases and associated proteins	Intracellular_signal	undefined
ENSG00000167641	PPP1R14A	K12328	ENSG00000167641.10	01009 Protein phosphatases and associated proteins	Intracellular_signal	undefined
ENSG00000173457	PPP1R14B	K17555	ENSG00000173457.10	01009 Protein phosphatases and associated proteins	Intracellular_signal	undefined
ENSG00000198729	PPP1R14C	K17556	ENSG00000198729.4	01009 Protein phosphatases and associated proteins	Intracellular_signal	undefined
ENSG00000166143	PPP1R14D	K17557	ENSG00000166143.9	01009 Protein phosphatases and associated proteins	Intracellular_signal	undefined
ENSG00000087074	PPP1R15A	K14019	ENSG00000087074.7	01009 Protein phosphatases and associated proteins	Intracellular_signal	undefined
ENSG00000158615	PPP1R15B	K17558	ENSG00000158615.8	01009 Protein phosphatases and associated proteins	Intracellular_signal	Recessive
ENSG00000160972	PPP1R16A	K17458	ENSG00000160972.9	01009 Protein phosphatases and associated proteins	Intracellular_signal	undefined
ENSG00000101445	PPP1R16B	K17459	ENSG00000101445.9	01009 Protein phosphatases and associated proteins	Intracellular_signal	undefined
ENSG00000106341	PPP1R17	K08067	ENSG00000106341.10	01009 Protein phosphatases and associated proteins	Intracellular_signal	Ambiguous
ENSG00000146112	PPP1R18	K17559	ENSG00000146112.11	01009 Protein phosphatases and associated proteins	Intracellular_signal	undefined
ENSG00000105176	URI1	K17560	ENSG00000105176.17	01009 Protein phosphatases and associated proteins	Intracellular_signal	undefined
ENSG00000169515	CCDC8	K17561	ENSG00000169515.5	01009 Protein phosphatases and associated proteins	Intracellular_signal	Recessive
ENSG00000162869	PPP1R21	K17562	ENSG00000162869.15	01009 Protein phosphatases and associated proteins	Intracellular_signal	undefined
ENSG00000106554	CHCHD3	K17563	ENSG00000106554.11	01009 Protein phosphatases and associated proteins	Intracellular_signal	undefined
ENSG00000159685	CHCHD6	K17564	ENSG00000159685.10	01009 Protein phosphatases and associated proteins	Intracellular_signal	undefined
ENSG00000164796	CSMD3	K17495	ENSG00000164796.17	01009 Protein phosphatases and associated proteins	Intracellular_signal	undefined
ENSG00000183117	CSMD1	K17495	ENSG00000183117.18	01009 Protein phosphatases and associated proteins	Intracellular_signal	undefined
ENSG00000121904	CSMD2	K17495	ENSG00000121904.17	01009 Protein phosphatases and associated proteins	Intracellular_signal	undefined
ENSG00000125485	DDX31	K14806	ENSG00000125485.17	01009 Protein phosphatases and associated proteins	Intracellular_signal	undefined
ENSG00000196422	PPP1R26	K17565	ENSG00000196422.10	01009 Protein phosphatases and associated proteins	Intracellular_signal	undefined
ENSG00000182676	PPP1R27	K17566	ENSG00000182676.4	01009 Protein phosphatases and associated proteins	Intracellular_signal	undefined
ENSG00000225968	ELFN1	K17567	ENSG00000225968.7	01009 Protein phosphatases and associated proteins	Intracellular_signal	undefined
ENSG00000166897	ELFN2	K17568	ENSG00000166897.14	01009 Protein phosphatases and associated proteins	Intracellular_signal	undefined
ENSG00000092978	GPATCH2	K17569	ENSG00000092978.10	01009 Protein phosphatases and associated proteins	Intracellular_signal	undefined
ENSG00000089916	GPATCH2L	K17569	ENSG00000089916.17	01009 Protein phosphatases and associated proteins	Intracellular_signal	undefined
ENSG00000157423	HYDIN	K17570	ENSG00000157423.17	01009 Protein phosphatases and associated proteins	Intracellular_signal	Recessive
ENSG00000162148	PPP1R32	K17571	ENSG00000162148.10	01009 Protein phosphatases and associated proteins	Intracellular_signal	undefined
ENSG00000112379	ARFGEF3	K17572	ENSG00000112379.8	01009 Protein phosphatases and associated proteins	Intracellular_signal	undefined
ENSG00000166783	KIAA0430	K17573	ENSG00000166783.21	01009 Protein phosphatases and associated proteins	Intracellular_signal	undefined
ENSG00000160813	PPP1R35	K17574	ENSG00000160813.6	01009 Protein phosphatases and associated proteins	Intracellular_signal	undefined
ENSG00000165807	PPP1R36	K17575	ENSG00000165807.7	01009 Protein phosphatases and associated proteins	Intracellular_signal	undefined
ENSG00000104866	PPP1R37	K17576	ENSG00000104866.10	01009 Protein phosphatases and associated proteins	Intracellular_signal	undefined
ENSG00000104611	SH2D4A	K17577	ENSG00000104611.11	01009 Protein phosphatases and associated proteins	Intracellular_signal	undefined
ENSG00000154447	SH3RF1	K12171	ENSG00000154447.14	01009 Protein phosphatases and associated proteins	Intracellular_signal	undefined
ENSG00000156463	SH3RF2	K12171	ENSG00000156463.17	01009 Protein phosphatases and associated proteins	Intracellular_signal	undefined
ENSG00000172985	SH3RF3	K12171	ENSG00000172985.10	01009 Protein phosphatases and associated proteins	Intracellular_signal	undefined
ENSG00000155890	TRIM42	K12018	ENSG00000155890.3	01009 Protein phosphatases and associated proteins	Intracellular_signal	undefined
ENSG00000131732	ZCCHC9	K17578	ENSG00000131732.11	01009 Protein phosphatases and associated proteins	Intracellular_signal	undefined
ENSG00000178125	PPP1R42	K17579	ENSG00000178125.14	01009 Protein phosphatases and associated proteins	Intracellular_signal	undefined
ENSG00000121057	AKAP1	K16518	ENSG00000121057.12	01009 Protein phosphatases and associated proteins	Intracellular_signal	undefined
ENSG00000023516	AKAP11	K16527	ENSG00000023516.8	01009 Protein phosphatases and associated proteins	Intracellular_signal	undefined
ENSG00000127914	AKAP9	K16551	ENSG00000127914.16	01009 Protein phosphatases and associated proteins	Intracellular_signal	Dominant
ENSG00000134982	APC	K02085	ENSG00000134982.16	01009 Protein phosphatases and associated proteins	Intracellular_signal	Dominant
ENSG00000115266	APC2	K02085	ENSG00000115266.11	01009 Protein phosphatases and associated proteins	Intracellular_signal	Recessive
ENSG00000103126	AXIN1	K02157	ENSG00000103126.14	01009 Protein phosphatases and associated proteins	Intracellular_signal	undefined
ENSG00000171791	BCL2	K02161	ENSG00000171791.12	01009 Protein phosphatases and associated proteins	Intracellular_signal	undefined
ENSG00000129473	BCL2L2	K02163	ENSG00000129473.9	02000 Transporters-Other transporters	Transporter	undefined
ENSG00000171552	BCL2L1	K04570	ENSG00000171552.12	02000 Transporters-Other transporters	Transporter	undefined
ENSG00000012048	BRCA1	K10605	ENSG00000012048.20	01009 Protein phosphatases and associated proteins	Intracellular_signal	Ambiguous
ENSG00000137812	KNL1	K11542	ENSG00000137812.19	01009 Protein phosphatases and associated proteins	Intracellular_signal	Recessive
ENSG00000132906	CASP9	K04399	ENSG00000132906.17	01009 Protein phosphatases and associated proteins	Intracellular_signal	undefined
ENSG00000106144	CASP2	K02186	ENSG00000106144.19	01009 Protein phosphatases and associated proteins	Intracellular_signal	undefined
ENSG00000150672	DLG2	K12075	ENSG00000150672.16	01009 Protein phosphatases and associated proteins	Intracellular_signal	undefined
ENSG00000082458	DLG3	K21098	ENSG00000082458.11	01009 Protein phosphatases and associated proteins	Intracellular_signal	Recessive
ENSG00000169217	CD2BP2	K13099	ENSG00000169217.8	01009 Protein phosphatases and associated proteins	Intracellular_signal	undefined
ENSG00000158402	CDC25C	K05867	ENSG00000158402.18	01009 Protein phosphatases and associated proteins	Intracellular_signal	undefined
ENSG00000138778	CENPE	K11498	ENSG00000138778.11	01009 Protein phosphatases and associated proteins	Intracellular_signal	Recessive
ENSG00000101639	CEP192	K16725	ENSG00000101639.18	01009 Protein phosphatases and associated proteins	Intracellular_signal	undefined
ENSG00000103249	CLCN7	K05016	ENSG00000103249.17	04040 Ion channels-Chloride channels	Ion_channel	Ambiguous
ENSG00000162852	CNST	K17581	ENSG00000162852.13	01009 Protein phosphatases and associated proteins	Intracellular_signal	undefined
ENSG00000206560	ANKRD28	K15502	ENSG00000206560.11	01009 Protein phosphatases and associated proteins	Intracellular_signal	undefined
ENSG00000198919	DZIP3	K10642	ENSG00000198919.12	01009 Protein phosphatases and associated proteins	Intracellular_signal	undefined
ENSG00000125977	EIF2S2	K03238	ENSG00000125977.6	01009 Protein phosphatases and associated proteins	Intracellular_signal	undefined
ENSG00000118985	ELL2	K15183	ENSG00000118985.15	01009 Protein phosphatases and associated proteins	Intracellular_signal	undefined
ENSG00000128886	ELL3	K15183	ENSG00000128886.11	01009 Protein phosphatases and associated proteins	Intracellular_signal	undefined
ENSG00000105656	ELL	K15183	ENSG00000105656.12	01009 Protein phosphatases and associated proteins	Intracellular_signal	undefined
ENSG00000157077	ZFYVE9	K04679	ENSG00000157077.14	01009 Protein phosphatases and associated proteins	Intracellular_signal	undefined
ENSG00000039319	ZFYVE16	K04679	ENSG00000039319.16	01009 Protein phosphatases and associated proteins	Intracellular_signal	undefined
ENSG00000097033	SH3GLB1	K11248	ENSG00000097033.14	01009 Protein phosphatases and associated proteins	Intracellular_signal	undefined
ENSG00000144655	CSRNP1	K17494	ENSG00000144655.14	01009 Protein phosphatases and associated proteins	Intracellular_signal	undefined
ENSG00000178662	CSRNP3	K17494	ENSG00000178662.15	01009 Protein phosphatases and associated proteins	Intracellular_signal	undefined
ENSG00000110925	CSRNP2	K17494	ENSG00000110925.6	01009 Protein phosphatases and associated proteins	Intracellular_signal	undefined
ENSG00000152767	FARP1	K17477	ENSG00000152767.16	01009 Protein phosphatases and associated proteins	Intracellular_signal	undefined
ENSG00000119321	FKBP15	K17478	ENSG00000119321.8	01009 Protein phosphatases and associated proteins	Intracellular_signal	undefined
ENSG00000077514	POLD3	K03504	ENSG00000077514.8	01009 Protein phosphatases and associated proteins	Intracellular_signal	undefined
ENSG00000128245	YWHAH	K16198	ENSG00000128245.14	01009 Protein phosphatases and associated proteins	Intracellular_signal	undefined
ENSG00000170027	YWHAG	K16198	ENSG00000170027.6	01009 Protein phosphatases and associated proteins	Intracellular_signal	Dominant
ENSG00000132975	GPR12	K04315	ENSG00000132975.7	04030 G protein-coupled receptors	Receptor	undefined
ENSG00000215203	GRXCR1	K17479	ENSG00000215203.2	01009 Protein phosphatases and associated proteins	Intracellular_signal	Recessive
ENSG00000111727	HCFC2	K14966	ENSG00000111727.11	01009 Protein phosphatases and associated proteins	Intracellular_signal	undefined
ENSG00000172534	HCFC1	K14966	ENSG00000172534.13	01009 Protein phosphatases and associated proteins	Intracellular_signal	Recessive
ENSG00000094631	HDAC6	K11407	ENSG00000094631.18	01009 Protein phosphatases and associated proteins	Intracellular_signal	Dominant
ENSG00000185811	IKZF1	K09220	ENSG00000185811.16	01009 Protein phosphatases and associated proteins	Intracellular_signal	Dominant
ENSG00000030419	IKZF2	K09220	ENSG00000030419.16	01009 Protein phosphatases and associated proteins	Intracellular_signal	undefined
ENSG00000161405	IKZF3	K09220	ENSG00000161405.16	01009 Protein phosphatases and associated proteins	Intracellular_signal	undefined
ENSG00000123411	IKZF4	K09220	ENSG00000123411.14	01009 Protein phosphatases and associated proteins	Intracellular_signal	undefined
ENSG00000095574	IKZF5	K09220	ENSG00000095574.11	01009 Protein phosphatases and associated proteins	Intracellular_signal	undefined
ENSG00000005961	ITGA2B	K06476	ENSG00000005961.17	01009 Protein phosphatases and associated proteins	Intracellular_signal	Ambiguous
ENSG00000150995	ITPR1	K04958	ENSG00000150995.18	04040 Ion channels-Ligand-gated channels	Ion_channel	Ambiguous
ENSG00000096433	ITPR3	K04960	ENSG00000096433.10	04040 Ion channels-Ligand-gated channels	Ion_channel	Recessive
ENSG00000158467	AHCYL2	K01251	ENSG00000158467.16	01009 Protein phosphatases and associated proteins	Intracellular_signal	undefined
ENSG00000168710	AHCYL1	K01251	ENSG00000168710.17	01009 Protein phosphatases and associated proteins	Intracellular_signal	undefined
ENSG00000101444	AHCY	K01251	ENSG00000101444.12	01009 Protein phosphatases and associated proteins	Intracellular_signal	Recessive
ENSG00000073614	KDM5A	K11446	ENSG00000073614.12	01009 Protein phosphatases and associated proteins	Intracellular_signal	undefined
ENSG00000126012	KDM5C	K11446	ENSG00000126012.11	01009 Protein phosphatases and associated proteins	Intracellular_signal	Recessive
ENSG00000012817	KDM5D	K11446	ENSG00000012817.15	01009 Protein phosphatases and associated proteins	Intracellular_signal	other
ENSG00000117139	KDM5B	K11446	ENSG00000117139.16	01009 Protein phosphatases and associated proteins	Intracellular_signal	Recessive
ENSG00000151079	KCNA6	K04879	ENSG00000151079.7	04040 Ion channels-Voltage-gated cation channels	Ion_channel	undefined
ENSG00000100433	KCNK10	K04920	ENSG00000100433.15	04040 Ion channels-Voltage-gated cation channels	Ion_channel	undefined
ENSG00000122406	RPL5	K02932	ENSG00000122406.12	01009 Protein phosphatases and associated proteins	Intracellular_signal	Dominant
ENSG00000166963	MAP1A	K10429	ENSG00000166963.12	01009 Protein phosphatases and associated proteins	Intracellular_signal	undefined
ENSG00000131711	MAP1B	K10429	ENSG00000131711.14	01009 Protein phosphatases and associated proteins	Intracellular_signal	Dominant
ENSG00000130479	MAP1S	K10429	ENSG00000130479.10	01009 Protein phosphatases and associated proteins	Intracellular_signal	undefined
ENSG00000166508	MCM7	K02210	ENSG00000166508.17	01009 Protein phosphatases and associated proteins	Intracellular_signal	undefined
ENSG00000152822	GRM1	K04603	ENSG00000152822.13	04030 G protein-coupled receptors	Receptor	Ambiguous
ENSG00000113262	GRM6	K04608	ENSG00000113262.14	04030 G protein-coupled receptors	Receptor	Recessive
ENSG00000196277	GRM7	K04609	ENSG00000196277.15	04030 G protein-coupled receptors	Receptor	Recessive
ENSG00000179603	GRM8	K04610	ENSG00000179603.17	04030 G protein-coupled receptors	Receptor	undefined
ENSG00000148773	MKI67	K17582	ENSG00000148773.13	01009 Protein phosphatases and associated proteins	Intracellular_signal	undefined
ENSG00000124383	MPHOSPH10	K14559	ENSG00000124383.8	01009 Protein phosphatases and associated proteins	Intracellular_signal	undefined
ENSG00000174527	MYO1H	K10356	ENSG00000174527.9	01009 Protein phosphatases and associated proteins	Intracellular_signal	undefined
ENSG00000128641	MYO1B	K10356	ENSG00000128641.18	01009 Protein phosphatases and associated proteins	Intracellular_signal	undefined
ENSG00000142347	MYO1F	K10356	ENSG00000142347.16	01009 Protein phosphatases and associated proteins	Intracellular_signal	undefined
ENSG00000166866	MYO1A	K10356	ENSG00000166866.12	01009 Protein phosphatases and associated proteins	Intracellular_signal	undefined
ENSG00000197879	MYO1C	K10356	ENSG00000197879.14	01009 Protein phosphatases and associated proteins	Intracellular_signal	undefined
ENSG00000176658	MYO1D	K10356	ENSG00000176658.16	01009 Protein phosphatases and associated proteins	Intracellular_signal	undefined
ENSG00000157483	MYO1E	K10356	ENSG00000157483.8	01009 Protein phosphatases and associated proteins	Intracellular_signal	Recessive
ENSG00000136286	MYO1G	K10356	ENSG00000136286.14	01009 Protein phosphatases and associated proteins	Intracellular_signal	undefined
ENSG00000041515	MYO16	K17481	ENSG00000041515.15	01009 Protein phosphatases and associated proteins	Intracellular_signal	undefined
ENSG00000141027	NCOR1	K04650	ENSG00000141027.20	01009 Protein phosphatases and associated proteins	Intracellular_signal	undefined
ENSG00000277586	NEFL	K04572	ENSG00000277586.2	01009 Protein phosphatases and associated proteins	Intracellular_signal	Ambiguous
ENSG00000130559	CAMSAP1	K17493	ENSG00000130559.18	01009 Protein phosphatases and associated proteins	Intracellular_signal	undefined
ENSG00000118200	CAMSAP2	K17493	ENSG00000118200.14	01009 Protein phosphatases and associated proteins	Intracellular_signal	undefined
ENSG00000076826	CAMSAP3	K17493	ENSG00000076826.9	01009 Protein phosphatases and associated proteins	Intracellular_signal	undefined
ENSG00000090020	SLC9A1	K05742	ENSG00000090020.10	02000 Transporters-Solute carrier family (SLC)	Transporter	Recessive
ENSG00000064651	SLC12A2	K10951	ENSG00000064651.13	02000 Transporters-Solute carrier family (SLC)	Transporter	Ambiguous
ENSG00000146909	NOM1	K17583	ENSG00000146909.7	01009 Protein phosphatases and associated proteins	Intracellular_signal	undefined
ENSG00000197822	OCLN	K06088	ENSG00000197822.10	01009 Protein phosphatases and associated proteins	Intracellular_signal	Recessive
ENSG00000054277	OPN3	K04256	ENSG00000054277.13	04030 G protein-coupled receptors	Receptor	undefined
ENSG00000164815	ORC5	K02607	ENSG00000164815.10	01009 Protein phosphatases and associated proteins	Intracellular_signal	undefined
ENSG00000148498	PARD3	K04237	ENSG00000148498.15	01009 Protein phosphatases and associated proteins	Intracellular_signal	undefined
ENSG00000100982	PCIF1	K17584	ENSG00000100982.11	01009 Protein phosphatases and associated proteins	Intracellular_signal	undefined
ENSG00000152556	PFKM	K00850	ENSG00000152556.15	01000 Enzymes-Transferases	Enzyme	Recessive
ENSG00000067057	PFKP	K00850	ENSG00000067057.16	01000 Enzymes-Transferases	Enzyme	undefined
ENSG00000141959	PFKL	K00850	ENSG00000141959.16	01000 Enzymes-Transferases	Enzyme	undefined
ENSG00000087495	PHACTR3	K17594	ENSG00000087495.16	01009 Protein phosphatases and associated proteins	Intracellular_signal	undefined
ENSG00000112137	PHACTR1	K17594	ENSG00000112137.17	01009 Protein phosphatases and associated proteins	Intracellular_signal	Dominant
ENSG00000112419	PHACTR2	K17594	ENSG00000112419.14	01009 Protein phosphatases and associated proteins	Intracellular_signal	undefined
ENSG00000204138	PHACTR4	K17594	ENSG00000204138.12	01009 Protein phosphatases and associated proteins	Intracellular_signal	undefined
ENSG00000070047	PHRF1	K17586	ENSG00000070047.11	01009 Protein phosphatases and associated proteins	Intracellular_signal	undefined
ENSG00000204300	TMEM225	K17587	ENSG00000204300.6	01009 Protein phosphatases and associated proteins	Intracellular_signal	undefined
ENSG00000046889	PREX2	K17588	ENSG00000046889.18	01009 Protein phosphatases and associated proteins	Intracellular_signal	undefined
ENSG00000115896	PLCL1	K15375	ENSG00000115896.15	01009 Protein phosphatases and associated proteins	Intracellular_signal	undefined
ENSG00000102290	PCDH11X	K16498	ENSG00000102290.22	01009 Protein phosphatases and associated proteins	Intracellular_signal	undefined
ENSG00000156453	PCDH1	K16498	ENSG00000156453.13	01009 Protein phosphatases and associated proteins	Intracellular_signal	undefined
ENSG00000169851	PCDH7	K16498	ENSG00000169851.15	01009 Protein phosphatases and associated proteins	Intracellular_signal	undefined
ENSG00000280165	PCDH20	K16498	ENSG00000280165.1	01009 Protein phosphatases and associated proteins	Intracellular_signal	undefined
ENSG00000184226	PCDH9	K16498	ENSG00000184226.14	01009 Protein phosphatases and associated proteins	Intracellular_signal	undefined
ENSG00000099715	PCDH11Y	K16498	ENSG00000099715.14	01009 Protein phosphatases and associated proteins	Intracellular_signal	undefined
ENSG00000116560	SFPQ	K13219	ENSG00000116560.10	01009 Protein phosphatases and associated proteins	Intracellular_signal	undefined
ENSG00000139687	RB1	K06618	ENSG00000139687.13	01009 Protein phosphatases and associated proteins	Intracellular_signal	Dominant
ENSG00000023287	RB1CC1	K17589	ENSG00000023287.12	01009 Protein phosphatases and associated proteins	Intracellular_signal	Dominant
ENSG00000139746	RBM26	K13192	ENSG00000139746.15	01009 Protein phosphatases and associated proteins	Intracellular_signal	undefined
ENSG00000184661	CDCA2	K17590	ENSG00000184661.13	01009 Protein phosphatases and associated proteins	Intracellular_signal	undefined
ENSG00000060709	RIMBP2	K17591	ENSG00000060709.14	01009 Protein phosphatases and associated proteins	Intracellular_signal	undefined
ENSG00000103494	RPGRIP1L	K16550	ENSG00000103494.12	01009 Protein phosphatases and associated proteins	Intracellular_signal	Recessive
ENSG00000160214	RRP1	K14849	ENSG00000160214.12	01009 Protein phosphatases and associated proteins	Intracellular_signal	undefined
ENSG00000160208	RRP1B	K14849	ENSG00000160208.12	01009 Protein phosphatases and associated proteins	Intracellular_signal	undefined
ENSG00000196218	RYR1	K04961	ENSG00000196218.12	04040 Ion channels-Voltage-gated cation channels	Ion_channel	Ambiguous
ENSG00000151835	SACS	K17592	ENSG00000151835.14	01009 Protein phosphatases and associated proteins	Intracellular_signal	Recessive
ENSG00000137494	ANKRD42	K17593	ENSG00000137494.13	01009 Protein phosphatases and associated proteins	Intracellular_signal	undefined
ENSG00000084463	WBP11	K12866	ENSG00000084463.7	01009 Protein phosphatases and associated proteins	Intracellular_signal	Dominant
ENSG00000099956	SMARCB1	K11648	ENSG00000099956.18	01009 Protein phosphatases and associated proteins	Intracellular_signal	Dominant
ENSG00000013293	SLC7A14	K13871	ENSG00000013293.5	02000 Transporters-Solute carrier family (SLC)	Transporter	Recessive
ENSG00000158792	SPATA2L	K17595	ENSG00000158792.15	01009 Protein phosphatases and associated proteins	Intracellular_signal	undefined
ENSG00000158480	SPATA2	K17595	ENSG00000158480.10	01009 Protein phosphatases and associated proteins	Intracellular_signal	undefined
ENSG00000134668	SPOCD1	K17596	ENSG00000134668.12	01009 Protein phosphatases and associated proteins	Intracellular_signal	undefined
ENSG00000166068	SPRED1	K04703	ENSG00000166068.12	01009 Protein phosphatases and associated proteins	Intracellular_signal	Dominant
ENSG00000198369	SPRED2	K04703	ENSG00000198369.9	01009 Protein phosphatases and associated proteins	Intracellular_signal	undefined
ENSG00000188766	SPRED3	K04703	ENSG00000188766.12	01009 Protein phosphatases and associated proteins	Intracellular_signal	undefined
ENSG00000164299	SPZ1	K17482	ENSG00000164299.6	01009 Protein phosphatases and associated proteins	Intracellular_signal	undefined
ENSG00000188529	SRSF10	K12900	ENSG00000188529.14	01009 Protein phosphatases and associated proteins	Intracellular_signal	undefined
ENSG00000040341	STAU2	K17597	ENSG00000040341.17	01009 Protein phosphatases and associated proteins	Intracellular_signal	undefined
ENSG00000124214	STAU1	K17597	ENSG00000124214.19	01009 Protein phosphatases and associated proteins	Intracellular_signal	undefined
ENSG00000137501	SYTL2	K17598	ENSG00000137501.17	01009 Protein phosphatases and associated proteins	Intracellular_signal	undefined
ENSG00000142765	SYTL1	K17598	ENSG00000142765.17	01009 Protein phosphatases and associated proteins	Intracellular_signal	undefined
ENSG00000164674	SYTL3	K17598	ENSG00000164674.15	01009 Protein phosphatases and associated proteins	Intracellular_signal	undefined
ENSG00000102362	SYTL4	K17598	ENSG00000102362.15	01009 Protein phosphatases and associated proteins	Intracellular_signal	undefined
ENSG00000147041	SYTL5	K17598	ENSG00000147041.11	01009 Protein phosphatases and associated proteins	Intracellular_signal	undefined
ENSG00000186868	MAPT	K04380	ENSG00000186868.15	01009 Protein phosphatases and associated proteins	Intracellular_signal	Ambiguous
ENSG00000139364	TMEM132B	K17599	ENSG00000139364.10	01009 Protein phosphatases and associated proteins	Intracellular_signal	undefined
ENSG00000151952	TMEM132D	K17599	ENSG00000151952.15	01009 Protein phosphatases and associated proteins	Intracellular_signal	undefined
ENSG00000181291	TMEM132E	K17599	ENSG00000181291.6	01009 Protein phosphatases and associated proteins	Intracellular_signal	Recessive
ENSG00000006118	TMEM132A	K17599	ENSG00000006118.14	01009 Protein phosphatases and associated proteins	Intracellular_signal	undefined
ENSG00000181234	TMEM132C	K17599	ENSG00000181234.9	01009 Protein phosphatases and associated proteins	Intracellular_signal	undefined
ENSG00000164548	TRA2A	K12897	ENSG00000164548.10	01009 Protein phosphatases and associated proteins	Intracellular_signal	undefined
ENSG00000136527	TRA2B	K12897	ENSG00000136527.17	01009 Protein phosphatases and associated proteins	Intracellular_signal	undefined
ENSG00000100991	TRPC4AP	K11796	ENSG00000100991.11	01009 Protein phosphatases and associated proteins	Intracellular_signal	undefined
ENSG00000072315	TRPC5	K04968	ENSG00000072315.3	04040 Ion channels-Voltage-gated cation channels	Ion_channel	undefined
ENSG00000103197	TSC2	K07207	ENSG00000103197.16	01009 Protein phosphatases and associated proteins	Intracellular_signal	Dominant
ENSG00000126467	TSKS	K16492	ENSG00000126467.10	01009 Protein phosphatases and associated proteins	Intracellular_signal	undefined
ENSG00000157741	UBN2	K17492	ENSG00000157741.14	01009 Protein phosphatases and associated proteins	Intracellular_signal	undefined
ENSG00000118900	UBN1	K17492	ENSG00000118900.14	01009 Protein phosphatases and associated proteins	Intracellular_signal	undefined
ENSG00000111424	VDR	K08539	ENSG00000111424.10	01009 Protein phosphatases and associated proteins	Intracellular_signal	Recessive
ENSG00000143952	VPS54	K17600	ENSG00000143952.19	01009 Protein phosphatases and associated proteins	Intracellular_signal	undefined
ENSG00000167716	WDR81	K17601	ENSG00000167716.18	01009 Protein phosphatases and associated proteins	Intracellular_signal	Recessive
ENSG00000119596	YLPM1	K17602	ENSG00000119596.17	01009 Protein phosphatases and associated proteins	Intracellular_signal	undefined
ENSG00000177311	ZBTB38	K10510	ENSG00000177311.11	01009 Protein phosphatases and associated proteins	Intracellular_signal	undefined
ENSG00000165861	ZFYVE1	K17603	ENSG00000165861.13	01009 Protein phosphatases and associated proteins	Intracellular_signal	undefined
ENSG00000132801	ZSWIM3	K17604	ENSG00000132801.6	01009 Protein phosphatases and associated proteins	Intracellular_signal	undefined
ENSG00000113575	PPP2CA	K04382	ENSG00000113575.9	01009 Protein phosphatases and associated proteins	Intracellular_signal	Dominant
ENSG00000104695	PPP2CB	K04382	ENSG00000104695.12	01009 Protein phosphatases and associated proteins	Intracellular_signal	undefined
ENSG00000137713	PPP2R1B	K03456	ENSG00000137713.15	01009 Protein phosphatases and associated proteins	Intracellular_signal	Dominant
ENSG00000105568	PPP2R1A	K03456	ENSG00000105568.17	01009 Protein phosphatases and associated proteins	Intracellular_signal	Dominant
ENSG00000221914	PPP2R2A	K04354	ENSG00000221914.9	01009 Protein phosphatases and associated proteins	Intracellular_signal	undefined
ENSG00000156475	PPP2R2B	K04354	ENSG00000156475.18	01009 Protein phosphatases and associated proteins	Intracellular_signal	Dominant
ENSG00000074211	PPP2R2C	K04354	ENSG00000074211.13	01009 Protein phosphatases and associated proteins	Intracellular_signal	undefined
ENSG00000175470	PPP2R2D	K04354	ENSG00000175470.18	01009 Protein phosphatases and associated proteins	Intracellular_signal	undefined
ENSG00000167393	PPP2R3B	K11583	ENSG00000167393.17	01009 Protein phosphatases and associated proteins	Intracellular_signal	undefined
ENSG00000092020	PPP2R3C	K11583	ENSG00000092020.10	01009 Protein phosphatases and associated proteins	Intracellular_signal	Ambiguous
ENSG00000073711	PPP2R3A	K11583	ENSG00000073711.10	01009 Protein phosphatases and associated proteins	Intracellular_signal	undefined
ENSG00000068971	PPP2R5B	K11584	ENSG00000068971.13	01009 Protein phosphatases and associated proteins	Intracellular_signal	undefined
ENSG00000078304	PPP2R5C	K11584	ENSG00000078304.19	01009 Protein phosphatases and associated proteins	Intracellular_signal	undefined
ENSG00000112640	PPP2R5D	K11584	ENSG00000112640.14	01009 Protein phosphatases and associated proteins	Intracellular_signal	Dominant
ENSG00000154001	PPP2R5E	K11584	ENSG00000154001.13	01009 Protein phosphatases and associated proteins	Intracellular_signal	undefined
ENSG00000066027	PPP2R5A	K11584	ENSG00000066027.11	01009 Protein phosphatases and associated proteins	Intracellular_signal	undefined
ENSG00000119383	PTPA	K17605	ENSG00000119383.19	01009 Protein phosphatases and associated proteins	Intracellular_signal	undefined
ENSG00000089289	IGBP1	K17606	ENSG00000089289.15	01009 Protein phosphatases and associated proteins	Intracellular_signal	Recessive
ENSG00000143155	TIPRL	K17607	ENSG00000143155.12	01009 Protein phosphatases and associated proteins	Intracellular_signal	undefined
ENSG00000090372	STRN4	K17608	ENSG00000090372.14	01009 Protein phosphatases and associated proteins	Intracellular_signal	undefined
ENSG00000196792	STRN3	K17608	ENSG00000196792.11	01009 Protein phosphatases and associated proteins	Intracellular_signal	undefined
ENSG00000115808	STRN	K17608	ENSG00000115808.11	01009 Protein phosphatases and associated proteins	Intracellular_signal	undefined
ENSG00000167693	NXN	K17609	ENSG00000167693.16	01009 Protein phosphatases and associated proteins	Intracellular_signal	Recessive
ENSG00000130045	NXNL2	K17609	ENSG00000130045.15	01009 Protein phosphatases and associated proteins	Intracellular_signal	undefined
ENSG00000205629	LCMT1	K18203	ENSG00000205629.11	01009 Protein phosphatases and associated proteins	Intracellular_signal	undefined
ENSG00000138814	PPP3CA	K04348	ENSG00000138814.16	01009 Protein phosphatases and associated proteins	Intracellular_signal	Dominant
ENSG00000107758	PPP3CB	K04348	ENSG00000107758.15	01009 Protein phosphatases and associated proteins	Intracellular_signal	undefined
ENSG00000120910	PPP3CC	K04348	ENSG00000120910.14	01009 Protein phosphatases and associated proteins	Intracellular_signal	undefined
ENSG00000103381	CPPED1	K21814	ENSG00000103381.11	01009 Protein phosphatases and associated proteins	Intracellular_signal	undefined
ENSG00000221823	PPP3R1	K06268	ENSG00000221823.10	01009 Protein phosphatases and associated proteins	Intracellular_signal	undefined
ENSG00000188386	PPP3R2	K06268	ENSG00000188386.6	01009 Protein phosphatases and associated proteins	Intracellular_signal	undefined
ENSG00000178363	CALML3	K02183	ENSG00000178363.4	01009 Protein phosphatases and associated proteins	Intracellular_signal	undefined
ENSG00000143933	CALM2	K02183	ENSG00000143933.16	01009 Protein phosphatases and associated proteins	Intracellular_signal	Dominant
ENSG00000160014	CALM3	K02183	ENSG00000160014.16	01009 Protein phosphatases and associated proteins	Intracellular_signal	Dominant
ENSG00000198668	CALM1	K02183	ENSG00000198668.10	01009 Protein phosphatases and associated proteins	Intracellular_signal	Dominant
ENSG00000169885	CALML6	K02183	ENSG00000169885.9	01009 Protein phosphatases and associated proteins	Intracellular_signal	undefined
ENSG00000178372	CALML5	K02183	ENSG00000178372.7	01009 Protein phosphatases and associated proteins	Intracellular_signal	undefined
ENSG00000129007	CALML4	K02183	ENSG00000129007.14	01009 Protein phosphatases and associated proteins	Intracellular_signal	undefined
ENSG00000187446	CHP1	K17610	ENSG00000187446.11	01009 Protein phosphatases and associated proteins	Intracellular_signal	Recessive
ENSG00000166869	CHP2	K17611	ENSG00000166869.2	01009 Protein phosphatases and associated proteins	Intracellular_signal	undefined
ENSG00000088992	TESC	K17612	ENSG00000088992.17	01009 Protein phosphatases and associated proteins	Intracellular_signal	undefined
ENSG00000099991	CABIN1	K17613	ENSG00000099991.17	01009 Protein phosphatases and associated proteins	Intracellular_signal	undefined
ENSG00000179841	AKAP5	K16522	ENSG00000179841.8	01009 Protein phosphatases and associated proteins	Intracellular_signal	undefined
ENSG00000105701	FKBP8	K09574	ENSG00000105701.15	01009 Protein phosphatases and associated proteins	Intracellular_signal	undefined
ENSG00000149923	PPP4C	K15423	ENSG00000149923.13	01009 Protein phosphatases and associated proteins	Intracellular_signal	undefined
ENSG00000154845	PPP4R1	K15424	ENSG00000154845.15	01009 Protein phosphatases and associated proteins	Intracellular_signal	undefined
ENSG00000163605	PPP4R2	K15425	ENSG00000163605.14	01009 Protein phosphatases and associated proteins	Intracellular_signal	undefined
ENSG00000100796	PPP4R3A	K17491	ENSG00000100796.17	01009 Protein phosphatases and associated proteins	Intracellular_signal	undefined
ENSG00000275052	PPP4R3B	K17491	ENSG00000275052.4	01009 Protein phosphatases and associated proteins	Intracellular_signal	undefined
ENSG00000119698	PPP4R4	K15426	ENSG00000119698.11	01009 Protein phosphatases and associated proteins	Intracellular_signal	undefined
ENSG00000011485	PPP5C	K04460	ENSG00000011485.14	01009 Protein phosphatases and associated proteins	Intracellular_signal	undefined
ENSG00000004897	CDC27	K03350	ENSG00000004897.11	01009 Protein phosphatases and associated proteins	Intracellular_signal	undefined
ENSG00000130177	CDC16	K03353	ENSG00000130177.14	01009 Protein phosphatases and associated proteins	Intracellular_signal	undefined
ENSG00000080824	HSP90AA1	K04079	ENSG00000080824.18	01009 Protein phosphatases and associated proteins	Intracellular_signal	undefined
ENSG00000096384	HSP90AB1	K04079	ENSG00000096384.19	01009 Protein phosphatases and associated proteins	Intracellular_signal	undefined
ENSG00000109971	HSPA8	K03283	ENSG00000109971.13	01009 Protein phosphatases and associated proteins	Intracellular_signal	undefined
ENSG00000204389	HSPA1A	K03283	ENSG00000204389.9	01009 Protein phosphatases and associated proteins	Intracellular_signal	undefined
ENSG00000126803	HSPA2	K03283	ENSG00000126803.9	01009 Protein phosphatases and associated proteins	Intracellular_signal	undefined
ENSG00000204390	HSPA1L	K03283	ENSG00000204390.9	01009 Protein phosphatases and associated proteins	Intracellular_signal	undefined
ENSG00000204388	HSPA1B	K03283	ENSG00000204388.6	01009 Protein phosphatases and associated proteins	Intracellular_signal	undefined
ENSG00000173110	HSPA6	K03283	ENSG00000173110.7	01009 Protein phosphatases and associated proteins	Intracellular_signal	undefined
ENSG00000119414	PPP6C	K15498	ENSG00000119414.11	01009 Protein phosphatases and associated proteins	Intracellular_signal	undefined
ENSG00000105063	PPP6R1	K15499	ENSG00000105063.18	01009 Protein phosphatases and associated proteins	Intracellular_signal	undefined
ENSG00000100239	PPP6R2	K15500	ENSG00000100239.15	01009 Protein phosphatases and associated proteins	Intracellular_signal	undefined
ENSG00000110075	PPP6R3	K15501	ENSG00000110075.14	01009 Protein phosphatases and associated proteins	Intracellular_signal	undefined
ENSG00000065413	ANKRD44	K15503	ENSG00000065413.18	01009 Protein phosphatases and associated proteins	Intracellular_signal	undefined
ENSG00000139645	ANKRD52	K15504	ENSG00000139645.9	01009 Protein phosphatases and associated proteins	Intracellular_signal	undefined
ENSG00000156194	PPEF2	K13807	ENSG00000156194.17	01009 Protein phosphatases and associated proteins	Intracellular_signal	undefined
ENSG00000086717	PPEF1	K13807	ENSG00000086717.18	01009 Protein phosphatases and associated proteins	Intracellular_signal	undefined
ENSG00000100614	PPM1A	K04457	ENSG00000100614.17	01009 Protein phosphatases and associated proteins	Intracellular_signal	undefined
ENSG00000138032	PPM1B	K04461	ENSG00000138032.20	01009 Protein phosphatases and associated proteins	Intracellular_signal	undefined
ENSG00000115241	PPM1G	K17499	ENSG00000115241.10	01009 Protein phosphatases and associated proteins	Intracellular_signal	undefined
ENSG00000132323	ILKAP	K17500	ENSG00000132323.8	01009 Protein phosphatases and associated proteins	Intracellular_signal	undefined
ENSG00000170836	PPM1D	K10147	ENSG00000170836.11	01009 Protein phosphatases and associated proteins	Intracellular_signal	Dominant
ENSG00000175175	PPM1E	K17501	ENSG00000175175.5	01009 Protein phosphatases and associated proteins	Intracellular_signal	undefined
ENSG00000100034	PPM1F	K17502	ENSG00000100034.13	01009 Protein phosphatases and associated proteins	Intracellular_signal	undefined
ENSG00000111110	PPM1H	K17503	ENSG00000111110.11	01009 Protein phosphatases and associated proteins	Intracellular_signal	undefined
ENSG00000155367	PPM1J	K17504	ENSG00000155367.15	01009 Protein phosphatases and associated proteins	Intracellular_signal	undefined
ENSG00000163644	PPM1K	K17505	ENSG00000163644.14	01009 Protein phosphatases and associated proteins	Intracellular_signal	undefined
ENSG00000163590	PPM1L	K17506	ENSG00000163590.13	01009 Protein phosphatases and associated proteins	Intracellular_signal	undefined
ENSG00000164088	PPM1M	K17507	ENSG00000164088.17	01009 Protein phosphatases and associated proteins	Intracellular_signal	undefined
ENSG00000213889	PPM1N	K19790	ENSG00000213889.10	01009 Protein phosphatases and associated proteins	Intracellular_signal	undefined
ENSG00000081913	PHLPP1	K16340	ENSG00000081913.13	01009 Protein phosphatases and associated proteins	Intracellular_signal	undefined
ENSG00000040199	PHLPP2	K16340	ENSG00000040199.18	01009 Protein phosphatases and associated proteins	Intracellular_signal	undefined
ENSG00000196850	PPTC7	K17508	ENSG00000196850.5	01009 Protein phosphatases and associated proteins	Intracellular_signal	undefined
ENSG00000164951	PDP1	K01102	ENSG00000164951.15	01009 Protein phosphatases and associated proteins	Intracellular_signal	Recessive
ENSG00000172840	PDP2	K01102	ENSG00000172840.6	01009 Protein phosphatases and associated proteins	Intracellular_signal	undefined
ENSG00000090857	PDPR	K17509	ENSG00000090857.13	01009 Protein phosphatases and associated proteins	Intracellular_signal	undefined
ENSG00000132670	PTPRA	K18032	ENSG00000132670.20	01009 Protein phosphatases and associated proteins	Intracellular_signal	undefined
ENSG00000127329	PTPRB	K05694	ENSG00000127329.15	01009 Protein phosphatases and associated proteins	Intracellular_signal	undefined
ENSG00000081237	PTPRC	K06478	ENSG00000081237.18	01009 Protein phosphatases and associated proteins	Intracellular_signal	Recessive
ENSG00000153707	PTPRD	K06777	ENSG00000153707.16	01009 Protein phosphatases and associated proteins	Intracellular_signal	undefined
ENSG00000132334	PTPRE	K18033	ENSG00000132334.16	01009 Protein phosphatases and associated proteins	Intracellular_signal	undefined
ENSG00000142949	PTPRF	K05695	ENSG00000142949.16	01009 Protein phosphatases and associated proteins	Intracellular_signal	Recessive
ENSG00000144724	PTPRG	K16667	ENSG00000144724.19	01009 Protein phosphatases and associated proteins	Intracellular_signal	undefined
ENSG00000080031	PTPRH	K18034	ENSG00000080031.9	01009 Protein phosphatases and associated proteins	Intracellular_signal	undefined
ENSG00000149177	PTPRJ	K05698	ENSG00000149177.12	01009 Protein phosphatases and associated proteins	Intracellular_signal	Dominant
ENSG00000152894	PTPRK	K06776	ENSG00000152894.14	01009 Protein phosphatases and associated proteins	Intracellular_signal	undefined
ENSG00000173482	PTPRM	K05693	ENSG00000173482.16	01009 Protein phosphatases and associated proteins	Intracellular_signal	undefined
ENSG00000054356	PTPRN	K07817	ENSG00000054356.13	01009 Protein phosphatases and associated proteins	Intracellular_signal	undefined
ENSG00000155093	PTPRN2	K07817	ENSG00000155093.17	01009 Protein phosphatases and associated proteins	Intracellular_signal	undefined
ENSG00000151490	PTPRO	K18035	ENSG00000151490.13	01009 Protein phosphatases and associated proteins	Intracellular_signal	Recessive
ENSG00000139304	PTPRQ	K16910	ENSG00000139304.12	01009 Protein phosphatases and associated proteins	Intracellular_signal	Ambiguous
ENSG00000153233	PTPRR	K04458	ENSG00000153233.12	01009 Protein phosphatases and associated proteins	Intracellular_signal	undefined
ENSG00000105426	PTPRS	K06778	ENSG00000105426.16	01009 Protein phosphatases and associated proteins	Intracellular_signal	undefined
ENSG00000196090	PTPRT	K13297	ENSG00000196090.12	01009 Protein phosphatases and associated proteins	Intracellular_signal	undefined
ENSG00000060656	PTPRU	K16662	ENSG00000060656.19	01009 Protein phosphatases and associated proteins	Intracellular_signal	undefined
ENSG00000106278	PTPRZ1	K08114	ENSG00000106278.11	01009 Protein phosphatases and associated proteins	Intracellular_signal	undefined
ENSG00000196396	PTPN1	K05696	ENSG00000196396.9	01009 Protein phosphatases and associated proteins	Intracellular_signal	Dominant
ENSG00000175354	PTPN2	K18026	ENSG00000175354.18	01009 Protein phosphatases and associated proteins	Intracellular_signal	undefined
ENSG00000070159	PTPN3	K18027	ENSG00000070159.13	01009 Protein phosphatases and associated proteins	Intracellular_signal	undefined
ENSG00000088179	PTPN4	K18037	ENSG00000088179.8	01009 Protein phosphatases and associated proteins	Intracellular_signal	undefined
ENSG00000110786	PTPN5	K18018	ENSG00000110786.17	01009 Protein phosphatases and associated proteins	Intracellular_signal	undefined
ENSG00000111679	PTPN6	K05697	ENSG00000111679.16	01009 Protein phosphatases and associated proteins	Intracellular_signal	undefined
ENSG00000143851	PTPN7	K18019	ENSG00000143851.15	01009 Protein phosphatases and associated proteins	Intracellular_signal	undefined
ENSG00000169410	PTPN9	K18038	ENSG00000169410.9	01009 Protein phosphatases and associated proteins	Intracellular_signal	undefined
ENSG00000179295	PTPN11	K07293	ENSG00000179295.17	01009 Protein phosphatases and associated proteins	Intracellular_signal	Dominant
ENSG00000127947	PTPN12	K18024	ENSG00000127947.15	01009 Protein phosphatases and associated proteins	Intracellular_signal	Dominant
ENSG00000134242	PTPN22	K18024	ENSG00000134242.15	01009 Protein phosphatases and associated proteins	Intracellular_signal	Ambiguous
ENSG00000072135	PTPN18	K18024	ENSG00000072135.12	01009 Protein phosphatases and associated proteins	Intracellular_signal	undefined
ENSG00000163629	PTPN13	K02374	ENSG00000163629.12	01009 Protein phosphatases and associated proteins	Intracellular_signal	undefined
ENSG00000070778	PTPN21	K18025	ENSG00000070778.12	01009 Protein phosphatases and associated proteins	Intracellular_signal	undefined
ENSG00000152104	PTPN14	K18025	ENSG00000152104.11	01009 Protein phosphatases and associated proteins	Intracellular_signal	Recessive
ENSG00000204179	PTPN20	K18039	ENSG00000204179.10	01009 Protein phosphatases and associated proteins	Intracellular_signal	undefined
ENSG00000076201	PTPN23	K18040	ENSG00000076201.14	01009 Protein phosphatases and associated proteins	Intracellular_signal	Recessive
ENSG00000120129	DUSP1	K21278	ENSG00000120129.5	01009 Protein phosphatases and associated proteins	Intracellular_signal	undefined
ENSG00000120875	DUSP4	K04459	ENSG00000120875.8	01009 Protein phosphatases and associated proteins	Intracellular_signal	undefined
ENSG00000158050	DUSP2	K04459	ENSG00000158050.4	01009 Protein phosphatases and associated proteins	Intracellular_signal	undefined
ENSG00000164086	DUSP7	K04459	ENSG00000164086.9	01009 Protein phosphatases and associated proteins	Intracellular_signal	undefined
ENSG00000184545	DUSP8	K04459	ENSG00000184545.10	01009 Protein phosphatases and associated proteins	Intracellular_signal	undefined
ENSG00000138166	DUSP5	K04459	ENSG00000138166.5	01009 Protein phosphatases and associated proteins	Intracellular_signal	undefined
ENSG00000111266	DUSP16	K04459	ENSG00000111266.8	01009 Protein phosphatases and associated proteins	Intracellular_signal	undefined
ENSG00000139318	DUSP6	K21946	ENSG00000139318.7	01009 Protein phosphatases and associated proteins	Intracellular_signal	Ambiguous
ENSG00000130829	DUSP9	K18498	ENSG00000130829.17	01009 Protein phosphatases and associated proteins	Intracellular_signal	undefined
ENSG00000143507	DUSP10	K20216	ENSG00000143507.17	01009 Protein phosphatases and associated proteins	Intracellular_signal	undefined
ENSG00000084112	SSH1	K05766	ENSG00000084112.14	01009 Protein phosphatases and associated proteins	Intracellular_signal	undefined
ENSG00000172830	SSH3	K05766	ENSG00000172830.12	01009 Protein phosphatases and associated proteins	Intracellular_signal	undefined
ENSG00000141298	SSH2	K05766	ENSG00000141298.17	01009 Protein phosphatases and associated proteins	Intracellular_signal	undefined
ENSG00000184489	PTP4A3	K18041	ENSG00000184489.11	01009 Protein phosphatases and associated proteins	Intracellular_signal	undefined
ENSG00000112245	PTP4A1	K18041	ENSG00000112245.10	01009 Protein phosphatases and associated proteins	Intracellular_signal	undefined
ENSG00000184007	PTP4A2	K18041	ENSG00000184007.18	01009 Protein phosphatases and associated proteins	Intracellular_signal	undefined
ENSG00000108861	DUSP3	K17614	ENSG00000108861.8	01009 Protein phosphatases and associated proteins	Intracellular_signal	undefined
ENSG00000081721	DUSP12	K14819	ENSG00000081721.11	01009 Protein phosphatases and associated proteins	Intracellular_signal	undefined
ENSG00000149599	DUSP15	K14165	ENSG00000149599.15	01009 Protein phosphatases and associated proteins	Intracellular_signal	undefined
ENSG00000133878	DUSP26	K14165	ENSG00000133878.8	01009 Protein phosphatases and associated proteins	Intracellular_signal	undefined
ENSG00000189037	DUSP21	K14165	ENSG00000189037.7	01009 Protein phosphatases and associated proteins	Intracellular_signal	undefined
ENSG00000112425	EPM2A	K14165	ENSG00000112425.14	01009 Protein phosphatases and associated proteins	Intracellular_signal	Recessive
ENSG00000112679	DUSP22	K14165	ENSG00000112679.14	01009 Protein phosphatases and associated proteins	Intracellular_signal	undefined
ENSG00000167065	DUSP18	K14165	ENSG00000167065.13	01009 Protein phosphatases and associated proteins	Intracellular_signal	undefined
ENSG00000158716	DUSP23	K14165	ENSG00000158716.8	01009 Protein phosphatases and associated proteins	Intracellular_signal	undefined
ENSG00000188542	DUSP28	K14165	ENSG00000188542.9	01009 Protein phosphatases and associated proteins	Intracellular_signal	undefined
ENSG00000162999	DUSP19	K14165	ENSG00000162999.12	01009 Protein phosphatases and associated proteins	Intracellular_signal	undefined
ENSG00000110536	PTPMT1	K14165	ENSG00000110536.13	01009 Protein phosphatases and associated proteins	Intracellular_signal	undefined
ENSG00000144048	DUSP11	K14165	ENSG00000144048.10	01009 Protein phosphatases and associated proteins	Intracellular_signal	undefined
ENSG00000079393	DUSP13	K14165	ENSG00000079393.20	01009 Protein phosphatases and associated proteins	Intracellular_signal	undefined
ENSG00000276023	DUSP14	K14165	ENSG00000276023.4	01009 Protein phosphatases and associated proteins	Intracellular_signal	undefined
ENSG00000198252	STYX	K18042	ENSG00000198252.11	01009 Protein phosphatases and associated proteins	Intracellular_signal	undefined
ENSG00000081377	CDC14B	K06639	ENSG00000081377.16	01009 Protein phosphatases and associated proteins	Intracellular_signal	undefined
ENSG00000079335	CDC14A	K06639	ENSG00000079335.18	01009 Protein phosphatases and associated proteins	Intracellular_signal	Recessive
ENSG00000100526	CDKN3	K14167	ENSG00000100526.19	01009 Protein phosphatases and associated proteins	Intracellular_signal	undefined
ENSG00000158079	PTPDC1	K18078	ENSG00000158079.14	01009 Protein phosphatases and associated proteins	Intracellular_signal	undefined
ENSG00000171862	PTEN	K01110	ENSG00000171862.10	01009 Protein phosphatases and associated proteins	Intracellular_signal	Dominant
ENSG00000274391	TPTE	K18079	ENSG00000274391.4	01009 Protein phosphatases and associated proteins	Intracellular_signal	undefined
ENSG00000132958	TPTE2	K18079	ENSG00000132958.17	01009 Protein phosphatases and associated proteins	Intracellular_signal	undefined
ENSG00000111077	TNS2	K18080	ENSG00000111077.17	01009 Protein phosphatases and associated proteins	Intracellular_signal	undefined
ENSG00000136205	TNS3	K18080	ENSG00000136205.16	01009 Protein phosphatases and associated proteins	Intracellular_signal	undefined
ENSG00000079308	TNS1	K18080	ENSG00000079308.16	01009 Protein phosphatases and associated proteins	Intracellular_signal	undefined
ENSG00000131746	TNS4	K18080	ENSG00000131746.12	01009 Protein phosphatases and associated proteins	Intracellular_signal	undefined
ENSG00000171100	MTM1	K01108	ENSG00000171100.14	01009 Protein phosphatases and associated proteins	Intracellular_signal	Recessive
ENSG00000063601	MTMR1	K18081	ENSG00000063601.16	01009 Protein phosphatases and associated proteins	Intracellular_signal	undefined
ENSG00000087053	MTMR2	K18081	ENSG00000087053.18	01009 Protein phosphatases and associated proteins	Intracellular_signal	Recessive
ENSG00000100330	MTMR3	K18082	ENSG00000100330.15	01009 Protein phosphatases and associated proteins	Intracellular_signal	undefined
ENSG00000108389	MTMR4	K18082	ENSG00000108389.9	01009 Protein phosphatases and associated proteins	Intracellular_signal	undefined
ENSG00000100241	SBF1	K18061	ENSG00000100241.20	01009 Protein phosphatases and associated proteins	Intracellular_signal	Recessive
ENSG00000133812	SBF2	K18061	ENSG00000133812.15	01009 Protein phosphatases and associated proteins	Intracellular_signal	Recessive
ENSG00000102043	MTMR8	K18083	ENSG00000102043.15	01009 Protein phosphatases and associated proteins	Intracellular_signal	undefined
ENSG00000139505	MTMR6	K18083	ENSG00000139505.11	01009 Protein phosphatases and associated proteins	Intracellular_signal	undefined
ENSG00000003987	MTMR7	K18083	ENSG00000003987.13	01009 Protein phosphatases and associated proteins	Intracellular_signal	undefined
ENSG00000104643	MTMR9	K18084	ENSG00000104643.9	01009 Protein phosphatases and associated proteins	Intracellular_signal	undefined
ENSG00000014914	MTMR11	K18085	ENSG00000014914.20	01009 Protein phosphatases and associated proteins	Intracellular_signal	undefined
ENSG00000150712	MTMR12	K18085	ENSG00000150712.10	01009 Protein phosphatases and associated proteins	Intracellular_signal	undefined
ENSG00000166912	MTMR10	K18085	ENSG00000166912.16	01009 Protein phosphatases and associated proteins	Intracellular_signal	undefined
ENSG00000163719	MTMR14	K18086	ENSG00000163719.19	01009 Protein phosphatases and associated proteins	Intracellular_signal	Dominant
ENSG00000160185	UBASH3A	K18993	ENSG00000160185.14	01009 Protein phosphatases and associated proteins	Intracellular_signal	undefined
ENSG00000154127	UBASH3B	K18993	ENSG00000154127.9	01009 Protein phosphatases and associated proteins	Intracellular_signal	undefined
ENSG00000143727	ACP1	K14394	ENSG00000143727.15	01009 Protein phosphatases and associated proteins	Intracellular_signal	undefined
ENSG00000164045	CDC25A	K06645	ENSG00000164045.11	01009 Protein phosphatases and associated proteins	Intracellular_signal	undefined
ENSG00000101224	CDC25B	K05866	ENSG00000101224.17	01009 Protein phosphatases and associated proteins	Intracellular_signal	undefined
ENSG00000060069	CTDP1	K15732	ENSG00000060069.16	01009 Protein phosphatases and associated proteins	Intracellular_signal	Recessive
ENSG00000175215	CTDSP2	K15731	ENSG00000175215.10	01009 Protein phosphatases and associated proteins	Intracellular_signal	undefined
ENSG00000144677	CTDSPL	K15731	ENSG00000144677.14	01009 Protein phosphatases and associated proteins	Intracellular_signal	undefined
ENSG00000144579	CTDSP1	K15731	ENSG00000144579.7	01009 Protein phosphatases and associated proteins	Intracellular_signal	undefined
ENSG00000137770	CTDSPL2	K17616	ENSG00000137770.13	01009 Protein phosphatases and associated proteins	Intracellular_signal	undefined
ENSG00000175826	CTDNEP1	K17617	ENSG00000175826.11	01009 Protein phosphatases and associated proteins	Intracellular_signal	undefined
ENSG00000164332	UBLCP1	K17618	ENSG00000164332.7	01009 Protein phosphatases and associated proteins	Intracellular_signal	undefined
ENSG00000122484	RPAP2	K20827	ENSG00000122484.8	01009 Protein phosphatases and associated proteins	Intracellular_signal	undefined
ENSG00000213920	MDP1	K17619	ENSG00000213920.8	01009 Protein phosphatases and associated proteins	Intracellular_signal	undefined
ENSG00000255526	NEDD8-MDP1	K17619	ENSG00000255526.6	01009 Protein phosphatases and associated proteins	Intracellular_signal	undefined
ENSG00000104313	EYA1	K15616	ENSG00000104313.17	01009 Protein phosphatases and associated proteins	Intracellular_signal	Dominant
ENSG00000064655	EYA2	K17620	ENSG00000064655.18	01009 Protein phosphatases and associated proteins	Intracellular_signal	undefined
ENSG00000158161	EYA3	K17621	ENSG00000158161.15	01009 Protein phosphatases and associated proteins	Intracellular_signal	undefined
ENSG00000112319	EYA4	K17622	ENSG00000112319.17	01009 Protein phosphatases and associated proteins	Intracellular_signal	Dominant
ENSG00000241360	PDXP	K07758	ENSG00000241360.1	01009 Protein phosphatases and associated proteins	Intracellular_signal	undefined
ENSG00000184207	PGP	K19269	ENSG00000184207.8	01009 Protein phosphatases and associated proteins	Intracellular_signal	undefined
ENSG00000039650	PNKP	K08073	ENSG00000039650.11	01009 Protein phosphatases and associated proteins	Intracellular_signal	Recessive
ENSG00000120915	EPHX2	K08726	ENSG00000120915.13	01009 Protein phosphatases and associated proteins	Intracellular_signal	Ambiguous
ENSG00000146733	PSPH	K01079	ENSG00000146733.13	01009 Protein phosphatases and associated proteins	Intracellular_signal	Recessive
ENSG00000173868	PHOSPHO1	K06124	ENSG00000173868.11	01009 Protein phosphatases and associated proteins	Intracellular_signal	undefined
ENSG00000144362	PHOSPHO2	K13248	ENSG00000144362.11	01009 Protein phosphatases and associated proteins	Intracellular_signal	undefined
ENSG00000130021	PUDP	K17623	ENSG00000130021.13	01009 Protein phosphatases and associated proteins	Intracellular_signal	undefined
ENSG00000170191	NANP	K01097	ENSG00000170191.4	01009 Protein phosphatases and associated proteins	Intracellular_signal	undefined
ENSG00000107902	LHPP	K11725	ENSG00000107902.13	01009 Protein phosphatases and associated proteins	Intracellular_signal	undefined
ENSG00000134324	LPIN1	K15728	ENSG00000134324.11	01009 Protein phosphatases and associated proteins	Intracellular_signal	Recessive
ENSG00000132793	LPIN3	K15728	ENSG00000132793.11	01009 Protein phosphatases and associated proteins	Intracellular_signal	undefined
ENSG00000101577	LPIN2	K15728	ENSG00000101577.9	01009 Protein phosphatases and associated proteins	Intracellular_signal	undefined
ENSG00000256713	PGA5	K06002	ENSG00000256713.7	01002 Peptidases and inhibitors	Enzyme	undefined
ENSG00000229183	PGA4	K06002	ENSG00000229183.8	01002 Peptidases and inhibitors	Enzyme	undefined
ENSG00000229859	PGA3	K06002	ENSG00000229859.9	01002 Peptidases and inhibitors	Enzyme	undefined
ENSG00000096088	PGC	K01377	ENSG00000096088.16	01002 Peptidases and inhibitors	Enzyme	undefined
ENSG00000186318	BACE1	K04521	ENSG00000186318.16	01002 Peptidases and inhibitors	Enzyme	undefined
ENSG00000182240	BACE2	K07747	ENSG00000182240.15	01002 Peptidases and inhibitors	Enzyme	undefined
ENSG00000143839	REN	K01380	ENSG00000143839.14	01002 Peptidases and inhibitors	Enzyme	Ambiguous
ENSG00000117984	CTSD	K01379	ENSG00000117984.13	01002 Peptidases and inhibitors	Enzyme	Recessive
ENSG00000196188	CTSE	K01382	ENSG00000196188.10	01002 Peptidases and inhibitors	Enzyme	undefined
ENSG00000131400	NAPSA	K08565	ENSG00000131400.7	01002 Peptidases and inhibitors	Enzyme	undefined
ENSG00000080815	PSEN1	K04505	ENSG00000080815.18	01002 Peptidases and inhibitors	Enzyme	Dominant
ENSG00000143801	PSEN2	K04522	ENSG00000143801.16	01002 Peptidases and inhibitors	Enzyme	Dominant
ENSG00000101294	HM13	K09595	ENSG00000101294.16	01002 Peptidases and inhibitors	Enzyme	undefined
ENSG00000138600	SPPL2A	K09596	ENSG00000138600.9	01002 Peptidases and inhibitors	Enzyme	undefined
ENSG00000005206	SPPL2B	K09597	ENSG00000005206.16	01002 Peptidases and inhibitors	Enzyme	undefined
ENSG00000185294	SPPL2C	K14212	ENSG00000185294.6	01002 Peptidases and inhibitors	Enzyme	undefined
ENSG00000157837	SPPL3	K09598	ENSG00000157837.15	01002 Peptidases and inhibitors	Enzyme	undefined
ENSG00000244617	ASPRV1	K24552	ENSG00000244617.2	01002 Peptidases and inhibitors	Enzyme	Dominant
ENSG00000164733	CTSB	K01363	ENSG00000164733.20	01002 Peptidases and inhibitors	Enzyme	Dominant
ENSG00000109861	CTSC	K01275	ENSG00000109861.15	01002 Peptidases and inhibitors	Enzyme	Recessive
ENSG00000174080	CTSF	K01373	ENSG00000174080.10	01002 Peptidases and inhibitors	Enzyme	Recessive
ENSG00000103811	CTSH	K01366	ENSG00000103811.15	01002 Peptidases and inhibitors	Enzyme	undefined
ENSG00000143387	CTSK	K01371	ENSG00000143387.12	01002 Peptidases and inhibitors	Enzyme	Recessive
ENSG00000135047	CTSL	K01365	ENSG00000135047.14	01002 Peptidases and inhibitors	Enzyme	undefined
ENSG00000256043	CTSO	K01374	ENSG00000256043.2	01002 Peptidases and inhibitors	Enzyme	undefined
ENSG00000163131	CTSS	K01368	ENSG00000163131.10	01002 Peptidases and inhibitors	Enzyme	undefined
ENSG00000136943	CTSV	K01375	ENSG00000136943.10	01002 Peptidases and inhibitors	Enzyme	undefined
ENSG00000172543	CTSW	K08569	ENSG00000172543.7	01002 Peptidases and inhibitors	Enzyme	undefined
ENSG00000101160	CTSZ	K08568	ENSG00000101160.13	01002 Peptidases and inhibitors	Enzyme	undefined
ENSG00000108578	BLMH	K01372	ENSG00000108578.14	01002 Peptidases and inhibitors	Enzyme	undefined
ENSG00000014216	CAPN1	K01367	ENSG00000014216.15	01002 Peptidases and inhibitors	Enzyme	Recessive
ENSG00000162909	CAPN2	K03853	ENSG00000162909.17	01002 Peptidases and inhibitors	Enzyme	undefined
ENSG00000092529	CAPN3	K08573	ENSG00000092529.23	01002 Peptidases and inhibitors	Enzyme	Ambiguous
ENSG00000149260	CAPN5	K08574	ENSG00000149260.15	01002 Peptidases and inhibitors	Enzyme	Dominant
ENSG00000077274	CAPN6	K08575	ENSG00000077274.8	01002 Peptidases and inhibitors	Enzyme	undefined
ENSG00000131375	CAPN7	K08576	ENSG00000131375.9	01002 Peptidases and inhibitors	Enzyme	undefined
ENSG00000203697	CAPN8	K08577	ENSG00000203697.11	01002 Peptidases and inhibitors	Enzyme	undefined
ENSG00000135773	CAPN9	K08578	ENSG00000135773.12	01002 Peptidases and inhibitors	Enzyme	undefined
ENSG00000142330	CAPN10	K08579	ENSG00000142330.19	01002 Peptidases and inhibitors	Enzyme	undefined
ENSG00000137225	CAPN11	K08580	ENSG00000137225.12	01002 Peptidases and inhibitors	Enzyme	undefined
ENSG00000182472	CAPN12	K04740	ENSG00000182472.8	01002 Peptidases and inhibitors	Enzyme	undefined
ENSG00000162949	CAPN13	K08581	ENSG00000162949.16	01002 Peptidases and inhibitors	Enzyme	undefined
ENSG00000214711	CAPN14	K13442	ENSG00000214711.9	01002 Peptidases and inhibitors	Enzyme	undefined
ENSG00000103326	CAPN15	K08582	ENSG00000103326.11	01002 Peptidases and inhibitors	Enzyme	Recessive
ENSG00000126247	CAPNS1	K08583	ENSG00000126247.10	01002 Peptidases and inhibitors	Enzyme	undefined
ENSG00000256812	CAPNS2	K08584	ENSG00000256812.1	01002 Peptidases and inhibitors	Enzyme	undefined
ENSG00000154277	UCHL1	K05611	ENSG00000154277.12	04121 Ubiquitin system	transcription_translation_machinery	Ambiguous
ENSG00000118939	UCHL3	K05609	ENSG00000118939.17	04121 Ubiquitin system	transcription_translation_machinery	undefined
ENSG00000163930	BAP1	K08588	ENSG00000163930.9	04121 Ubiquitin system	transcription_translation_machinery	Dominant
ENSG00000116750	UCHL5	K05610	ENSG00000116750.13	04121 Ubiquitin system	transcription_translation_machinery	undefined
ENSG00000100600	LGMN	K01369	ENSG00000100600.14	01002 Peptidases and inhibitors	Enzyme	undefined
ENSG00000137752	CASP1	K01370	ENSG00000137752.23	04131 Membrane trafficking	Membrane_trafficking	undefined
ENSG00000164305	CASP3	K02187	ENSG00000164305.18	01002 Peptidases and inhibitors	Enzyme	undefined
ENSG00000196954	CASP4	K04394	ENSG00000196954.13	01002 Peptidases and inhibitors	Enzyme	undefined
ENSG00000137757	CASP5	K04395	ENSG00000137757.10	01002 Peptidases and inhibitors	Enzyme	undefined
ENSG00000138794	CASP6	K04396	ENSG00000138794.9	01002 Peptidases and inhibitors	Enzyme	undefined
ENSG00000165806	CASP7	K04397	ENSG00000165806.19	01002 Peptidases and inhibitors	Enzyme	undefined
ENSG00000064012	CASP8	K04398	ENSG00000064012.21	01002 Peptidases and inhibitors	Enzyme	Ambiguous
ENSG00000003400	CASP10	K04400	ENSG00000003400.14	01002 Peptidases and inhibitors	Enzyme	Dominant
ENSG00000204403	CASP12	K04741	ENSG00000204403.9	01002 Peptidases and inhibitors	Enzyme	undefined
ENSG00000105141	CASP14	K04401	ENSG00000105141.5	01002 Peptidases and inhibitors	Enzyme	Recessive
ENSG00000172175	MALT1	K07369	ENSG00000172175.12	01002 Peptidases and inhibitors	Enzyme	Recessive
ENSG00000003402	CFLAR	K04724	ENSG00000003402.19	01002 Peptidases and inhibitors	Enzyme	undefined
ENSG00000130517	PGPEP1	K01304	ENSG00000130517.13	01002 Peptidases and inhibitors	Enzyme	undefined
ENSG00000058056	USP13	K11836	ENSG00000058056.8	04121 Ubiquitin system	transcription_translation_machinery	undefined
ENSG00000111667	USP5	K11836	ENSG00000111667.13	04121 Ubiquitin system	transcription_translation_machinery	undefined
ENSG00000170832	USP32	K11837	ENSG00000170832.12	04121 Ubiquitin system	transcription_translation_machinery	undefined
ENSG00000129204	USP6	K11837	ENSG00000129204.16	04121 Ubiquitin system	transcription_translation_machinery	undefined
ENSG00000114316	USP4	K11835	ENSG00000114316.12	04121 Ubiquitin system	transcription_translation_machinery	undefined
ENSG00000102226	USP11	K11835	ENSG00000102226.9	04121 Ubiquitin system	transcription_translation_machinery	undefined
ENSG00000138592	USP8	K11839	ENSG00000138592.13	04131 Membrane trafficking	Membrane_trafficking	undefined
ENSG00000036672	USP2	K11833	ENSG00000036672.15	04121 Ubiquitin system	transcription_translation_machinery	undefined
ENSG00000101557	USP14	K11843	ENSG00000101557.14	04121 Ubiquitin system	transcription_translation_machinery	undefined
ENSG00000187555	USP7	K11838	ENSG00000187555.14	04121 Ubiquitin system	transcription_translation_machinery	Dominant
ENSG00000162402	USP24	K11840	ENSG00000162402.13	04121 Ubiquitin system	transcription_translation_machinery	undefined
ENSG00000124486	USP9X	K11840	ENSG00000124486.12	04121 Ubiquitin system	transcription_translation_machinery	Ambiguous
ENSG00000114374	USP9Y	K11840	ENSG00000114374.12	04121 Ubiquitin system	transcription_translation_machinery	other
ENSG00000103194	USP10	K11841	ENSG00000103194.15	04121 Ubiquitin system	transcription_translation_machinery	undefined
ENSG00000162607	USP1	K11832	ENSG00000162607.12	03400 DNA repair and recombination proteins	DNA_replication_repair	undefined
ENSG00000109189	USP46	K11842	ENSG00000109189.12	04121 Ubiquitin system	transcription_translation_machinery	undefined
ENSG00000152484	USP12	K11842	ENSG00000152484.13	04121 Ubiquitin system	transcription_translation_machinery	undefined
ENSG00000123552	USP45	K11844	ENSG00000123552.17	04121 Ubiquitin system	transcription_translation_machinery	Recessive
ENSG00000156256	USP16	K11844	ENSG00000156256.14	04121 Ubiquitin system	transcription_translation_machinery	undefined
ENSG00000135655	USP15	K21343	ENSG00000135655.15	04131 Membrane trafficking	Membrane_trafficking	undefined
ENSG00000231051	USP17L28	K11845	ENSG00000231051.3	04121 Ubiquitin system	transcription_translation_machinery	undefined
ENSG00000231637	USP17L29	K11845	ENSG00000231637.3	04121 Ubiquitin system	transcription_translation_machinery	undefined
ENSG00000228856	USP17L30	K11845	ENSG00000228856.3	04121 Ubiquitin system	transcription_translation_machinery	undefined
ENSG00000223443	USP17L2	K11845	ENSG00000223443.2	04121 Ubiquitin system	transcription_translation_machinery	undefined
ENSG00000232264	USP17L24	K11845	ENSG00000232264.4	04121 Ubiquitin system	transcription_translation_machinery	undefined
ENSG00000230430	USP17L25	K11845	ENSG00000230430.4	04121 Ubiquitin system	transcription_translation_machinery	undefined
ENSG00000229579	USP17L26	K11845	ENSG00000229579.4	04121 Ubiquitin system	transcription_translation_machinery	undefined
ENSG00000227140	USP17L5	K11845	ENSG00000227140.3	04121 Ubiquitin system	transcription_translation_machinery	undefined
ENSG00000235780	USP17L27	K11845	ENSG00000235780.3	04121 Ubiquitin system	transcription_translation_machinery	undefined
ENSG00000248933	USP17L22	K11845	ENSG00000248933.2	04121 Ubiquitin system	transcription_translation_machinery	undefined
ENSG00000249104	USP17L17	K11845	ENSG00000249104.2	04121 Ubiquitin system	transcription_translation_machinery	undefined
ENSG00000172046	USP19	K11847	ENSG00000172046.18	04121 Ubiquitin system	transcription_translation_machinery	undefined
ENSG00000136878	USP20	K11848	ENSG00000136878.12	04121 Ubiquitin system	transcription_translation_machinery	undefined
ENSG00000077254	USP33	K11848	ENSG00000077254.14	04121 Ubiquitin system	transcription_translation_machinery	undefined
ENSG00000140455	USP3	K11986	ENSG00000140455.16	04121 Ubiquitin system	transcription_translation_machinery	undefined
ENSG00000161133	USP41	K11846	ENSG00000161133.16	04121 Ubiquitin system	transcription_translation_machinery	undefined
ENSG00000184979	USP18	K11846	ENSG00000184979.9	04121 Ubiquitin system	transcription_translation_machinery	Recessive
ENSG00000143258	USP21	K21634	ENSG00000143258.15	04121 Ubiquitin system	transcription_translation_machinery	undefined
ENSG00000124422	USP22	K11366	ENSG00000124422.11	03021 Transcription machinery	transcription_translation_machinery	undefined
ENSG00000247746	USP51	K11366	ENSG00000247746.4	03021 Transcription machinery	transcription_translation_machinery	undefined
ENSG00000273820	USP27X	K11366	ENSG00000273820.1	03021 Transcription machinery	transcription_translation_machinery	Recessive
ENSG00000155313	USP25	K11849	ENSG00000155313.15	04121 Ubiquitin system	transcription_translation_machinery	undefined
ENSG00000134588	USP26	K11850	ENSG00000134588.12	04121 Ubiquitin system	transcription_translation_machinery	undefined
ENSG00000135913	USP37	K11850	ENSG00000135913.10	04121 Ubiquitin system	transcription_translation_machinery	undefined
ENSG00000131864	USP29	K11850	ENSG00000131864.10	04121 Ubiquitin system	transcription_translation_machinery	undefined
ENSG00000055483	USP36	K11855	ENSG00000055483.19	04121 Ubiquitin system	transcription_translation_machinery	undefined
ENSG00000106346	USP42	K11855	ENSG00000106346.11	04121 Ubiquitin system	transcription_translation_machinery	undefined
ENSG00000048028	USP28	K21122	ENSG00000048028.11	04121 Ubiquitin system	transcription_translation_machinery	undefined
ENSG00000170242	USP47	K11857	ENSG00000170242.17	04121 Ubiquitin system	transcription_translation_machinery	undefined
ENSG00000118369	USP35	K11854	ENSG00000118369.12	04121 Ubiquitin system	transcription_translation_machinery	undefined
ENSG00000170185	USP38	K11854	ENSG00000170185.9	04121 Ubiquitin system	transcription_translation_machinery	undefined
ENSG00000164663	USP49	K11834	ENSG00000164663.14	04121 Ubiquitin system	transcription_translation_machinery	undefined
ENSG00000136014	USP44	K11834	ENSG00000136014.11	04121 Ubiquitin system	transcription_translation_machinery	undefined
ENSG00000135093	USP30	K11851	ENSG00000135093.12	04131 Membrane trafficking	Membrane_trafficking	undefined
ENSG00000115464	USP34	K11853	ENSG00000115464.14	04121 Ubiquitin system	transcription_translation_machinery	undefined
ENSG00000090686	USP48	K11858	ENSG00000090686.15	04121 Ubiquitin system	transcription_translation_machinery	undefined
ENSG00000085982	USP40	K11869	ENSG00000085982.13	04121 Ubiquitin system	transcription_translation_machinery	undefined
ENSG00000103404	USP31	K11852	ENSG00000103404.14	04121 Ubiquitin system	transcription_translation_machinery	undefined
ENSG00000154914	USP43	K11856	ENSG00000154914.16	04121 Ubiquitin system	transcription_translation_machinery	undefined
ENSG00000137563	GGH	K01307	ENSG00000137563.11	01002 Peptidases and inhibitors	Enzyme	undefined
ENSG00000163655	GMPS	K01951	ENSG00000163655.15	01002 Peptidases and inhibitors	Enzyme	undefined
ENSG00000021826	CPS1	K01948	ENSG00000021826.14	01002 Peptidases and inhibitors	Enzyme	Recessive
ENSG00000084774	CAD	K11540	ENSG00000084774.13	01002 Peptidases and inhibitors	Enzyme	Recessive
ENSG00000128059	PPAT	K00764	ENSG00000128059.8	01002 Peptidases and inhibitors	Enzyme	undefined
ENSG00000131459	GFPT2	K00820	ENSG00000131459.12	01002 Peptidases and inhibitors	Enzyme	undefined
ENSG00000198380	GFPT1	K00820	ENSG00000198380.12	01002 Peptidases and inhibitors	Enzyme	Recessive
ENSG00000070669	ASNS	K01953	ENSG00000070669.16	01002 Peptidases and inhibitors	Enzyme	Recessive
ENSG00000164690	SHH	K11988	ENSG00000164690.7	01002 Peptidases and inhibitors	Enzyme	Dominant
ENSG00000163501	IHH	K11989	ENSG00000163501.6	01002 Peptidases and inhibitors	Enzyme	Ambiguous
ENSG00000139549	DHH	K11990	ENSG00000139549.2	01002 Peptidases and inhibitors	Enzyme	Recessive
ENSG00000079387	SENP1	K08592	ENSG00000079387.13	04121 Ubiquitin system	transcription_translation_machinery	undefined
ENSG00000163904	SENP2	K03345	ENSG00000163904.12	03019 Messenger RNA biogenesis	transcription_translation_machinery	undefined
ENSG00000161956	SENP3	K08593	ENSG00000161956.12	03009 Ribosome biogenesis	transcription_translation_machinery	undefined
ENSG00000119231	SENP5	K08594	ENSG00000119231.10	04121 Ubiquitin system	transcription_translation_machinery	undefined
ENSG00000112701	SENP6	K08595	ENSG00000112701.17	04121 Ubiquitin system	transcription_translation_machinery	undefined
ENSG00000138468	SENP7	K08596	ENSG00000138468.15	04121 Ubiquitin system	transcription_translation_machinery	undefined
ENSG00000166192	SENP8	K08597	ENSG00000166192.14	04121 Ubiquitin system	transcription_translation_machinery	undefined
ENSG00000135476	ESPL1	K02365	ENSG00000135476.11	03036 Chromosome and associated proteins	transcription_translation_machinery	undefined
ENSG00000101844	ATG4A	K08342	ENSG00000101844.17	04131 Membrane trafficking	Membrane_trafficking	undefined
ENSG00000168397	ATG4B	K08342	ENSG00000168397.16	04131 Membrane trafficking	Membrane_trafficking	undefined
ENSG00000125703	ATG4C	K08342	ENSG00000125703.14	04131 Membrane trafficking	Membrane_trafficking	undefined
ENSG00000130734	ATG4D	K08342	ENSG00000130734.9	04131 Membrane trafficking	Membrane_trafficking	undefined
ENSG00000116288	PARK7	K05687	ENSG00000116288.12	01002 Peptidases and inhibitors	Enzyme	Recessive
ENSG00000169918	OTUD7A	K11860	ENSG00000169918.9	04121 Ubiquitin system	transcription_translation_machinery	undefined
ENSG00000264522	OTUD7B	K11860	ENSG00000264522.5	04121 Ubiquitin system	transcription_translation_machinery	undefined
ENSG00000118503	TNFAIP3	K11859	ENSG00000118503.14	04121 Ubiquitin system	transcription_translation_machinery	Dominant
ENSG00000019995	ZRANB1	K11862	ENSG00000019995.6	04121 Ubiquitin system	transcription_translation_machinery	undefined
ENSG00000175073	VCPIP1	K11861	ENSG00000175073.7	04121 Ubiquitin system	transcription_translation_machinery	undefined
ENSG00000167770	OTUB1	K09602	ENSG00000167770.11	04121 Ubiquitin system	transcription_translation_machinery	undefined
ENSG00000089723	OTUB2	K09603	ENSG00000089723.9	04121 Ubiquitin system	transcription_translation_machinery	undefined
ENSG00000083799	CYLD	K08601	ENSG00000083799.17	04121 Ubiquitin system	transcription_translation_machinery	Dominant
ENSG00000141295	SCRN2	K14358	ENSG00000141295.13	01002 Peptidases and inhibitors	Enzyme	undefined
ENSG00000144306	SCRN3	K14358	ENSG00000144306.14	01002 Peptidases and inhibitors	Enzyme	undefined
ENSG00000136193	SCRN1	K14358	ENSG00000136193.16	01002 Peptidases and inhibitors	Enzyme	undefined
ENSG00000176125	UFSP1	K24154	ENSG00000176125.4	01002 Peptidases and inhibitors	Enzyme	undefined
ENSG00000109775	UFSP2	K01376	ENSG00000109775.10	01002 Peptidases and inhibitors	Enzyme	Dominant
ENSG00000165312	OTUD1	K13716	ENSG00000165312.6	01002 Peptidases and inhibitors	Enzyme	undefined
ENSG00000169914	OTUD3	K13717	ENSG00000169914.5	04121 Ubiquitin system	transcription_translation_machinery	undefined
ENSG00000164164	OTUD4	K13718	ENSG00000164164.15	01002 Peptidases and inhibitors	Enzyme	undefined
ENSG00000068308	OTUD5	K12655	ENSG00000068308.13	04121 Ubiquitin system	transcription_translation_machinery	Recessive
ENSG00000066427	ATXN3	K11863	ENSG00000066427.21	04121 Ubiquitin system	transcription_translation_machinery	Dominant
ENSG00000123594	ATXN3L	K11863	ENSG00000123594.5	04121 Ubiquitin system	transcription_translation_machinery	undefined
ENSG00000161677	JOSD2	K15235	ENSG00000161677.11	04121 Ubiquitin system	transcription_translation_machinery	undefined
ENSG00000100221	JOSD1	K15235	ENSG00000100221.10	04121 Ubiquitin system	transcription_translation_machinery	undefined
ENSG00000180667	YOD1	K13719	ENSG00000180667.10	01002 Peptidases and inhibitors	Enzyme	undefined
ENSG00000104763	ASAH1	K12348	ENSG00000104763.18	01002 Peptidases and inhibitors	Enzyme	Recessive
ENSG00000138744	NAAA	K13720	ENSG00000138744.14	01002 Peptidases and inhibitors	Enzyme	undefined
ENSG00000100418	DESI1	K22762	ENSG00000100418.7	04121 Ubiquitin system	transcription_translation_machinery	undefined
ENSG00000121644	DESI2	K22763	ENSG00000121644.18	04121 Ubiquitin system	transcription_translation_machinery	undefined
ENSG00000132952	USPL1	K23008	ENSG00000132952.11	04121 Ubiquitin system	transcription_translation_machinery	undefined
ENSG00000174611	KY	K24456	ENSG00000174611.11	01002 Peptidases and inhibitors	Enzyme	Recessive
ENSG00000269113	TRABD2B	K25185	ENSG00000269113.3	01002 Peptidases and inhibitors	Enzyme	undefined
ENSG00000186854	TRABD2A	K25185	ENSG00000186854.10	01002 Peptidases and inhibitors	Enzyme	undefined
ENSG00000173653	RCE1	K08658	ENSG00000173653.7	01002 Peptidases and inhibitors	Enzyme	undefined
ENSG00000166825	ANPEP	K11140	ENSG00000166825.13	04131 Membrane trafficking	Membrane_trafficking	undefined
ENSG00000138792	ENPEP	K11141	ENSG00000138792.9	01002 Peptidases and inhibitors	Enzyme	undefined
ENSG00000111144	LTA4H	K01254	ENSG00000111144.9	01002 Peptidases and inhibitors	Enzyme	undefined
ENSG00000072657	TRHDE	K01306	ENSG00000072657.8	01002 Peptidases and inhibitors	Enzyme	undefined
ENSG00000141279	NPEPPS	K08776	ENSG00000141279.15	01002 Peptidases and inhibitors	Enzyme	undefined
ENSG00000113441	LNPEP	K01257	ENSG00000113441.15	01002 Peptidases and inhibitors	Enzyme	undefined
ENSG00000176393	RNPEP	K01260	ENSG00000176393.10	01002 Peptidases and inhibitors	Enzyme	undefined
ENSG00000164307	ERAP1	K09604	ENSG00000164307.12	01002 Peptidases and inhibitors	Enzyme	undefined
ENSG00000142327	RNPEPL1	K09605	ENSG00000142327.12	01002 Peptidases and inhibitors	Enzyme	undefined
ENSG00000164308	ERAP2	K13723	ENSG00000164308.16	01002 Peptidases and inhibitors	Enzyme	undefined
ENSG00000172901	LVRN	K13724	ENSG00000172901.19	01002 Peptidases and inhibitors	Enzyme	undefined
ENSG00000148120	C9orf3	K09606	ENSG00000148120.16	01002 Peptidases and inhibitors	Enzyme	undefined
ENSG00000064313	TAF2	K03128	ENSG00000064313.11	03021 Transcription machinery	transcription_translation_machinery	Recessive
ENSG00000159640	ACE	K01283	ENSG00000159640.15	01002 Peptidases and inhibitors	Enzyme	Recessive
ENSG00000130234	ACE2	K09708	ENSG00000130234.10	01002 Peptidases and inhibitors	Enzyme	undefined
ENSG00000172009	THOP1	K01392	ENSG00000172009.14	01002 Peptidases and inhibitors	Enzyme	undefined
ENSG00000123213	NLN	K01393	ENSG00000123213.22	01002 Peptidases and inhibitors	Enzyme	undefined
ENSG00000027001	MIPEP	K01410	ENSG00000027001.9	01002 Peptidases and inhibitors	Enzyme	Recessive
ENSG00000185621	LMLN	K13539	ENSG00000185621.11	03036 Chromosome and associated proteins	transcription_translation_machinery	undefined
ENSG00000196611	MMP1	K01388	ENSG00000196611.4	01002 Peptidases and inhibitors	Enzyme	Recessive
ENSG00000087245	MMP2	K01398	ENSG00000087245.12	01002 Peptidases and inhibitors	Enzyme	Recessive
ENSG00000149968	MMP3	K01394	ENSG00000149968.11	01002 Peptidases and inhibitors	Enzyme	undefined
ENSG00000137673	MMP7	K01397	ENSG00000137673.8	01002 Peptidases and inhibitors	Enzyme	undefined
ENSG00000118113	MMP8	K01402	ENSG00000118113.11	01002 Peptidases and inhibitors	Enzyme	undefined
ENSG00000100985	MMP9	K01403	ENSG00000100985.7	01002 Peptidases and inhibitors	Enzyme	undefined
ENSG00000166670	MMP10	K01396	ENSG00000166670.9	01002 Peptidases and inhibitors	Enzyme	undefined
ENSG00000099953	MMP11	K07993	ENSG00000099953.9	01002 Peptidases and inhibitors	Enzyme	undefined
ENSG00000262406	MMP12	K01413	ENSG00000262406.2	01002 Peptidases and inhibitors	Enzyme	undefined
ENSG00000137745	MMP13	K07994	ENSG00000137745.11	01002 Peptidases and inhibitors	Enzyme	Ambiguous
ENSG00000157227	MMP14	K07763	ENSG00000157227.12	01002 Peptidases and inhibitors	Enzyme	undefined
ENSG00000102996	MMP15	K07995	ENSG00000102996.4	01002 Peptidases and inhibitors	Enzyme	undefined
ENSG00000156103	MMP16	K07996	ENSG00000156103.15	01002 Peptidases and inhibitors	Enzyme	undefined
ENSG00000198598	MMP17	K07997	ENSG00000198598.6	01002 Peptidases and inhibitors	Enzyme	undefined
ENSG00000123342	MMP19	K07998	ENSG00000123342.15	01002 Peptidases and inhibitors	Enzyme	Dominant
ENSG00000137674	MMP20	K07999	ENSG00000137674.3	01002 Peptidases and inhibitors	Enzyme	Recessive
ENSG00000154485	MMP21	K08000	ENSG00000154485.4	01002 Peptidases and inhibitors	Enzyme	Recessive
ENSG00000189409	MMP23B	K08001	ENSG00000189409.13	01002 Peptidases and inhibitors	Enzyme	undefined
ENSG00000125966	MMP24	K08002	ENSG00000125966.9	01002 Peptidases and inhibitors	Enzyme	undefined
ENSG00000008516	MMP25	K08003	ENSG00000008516.16	01002 Peptidases and inhibitors	Enzyme	undefined
ENSG00000167346	MMP26	K08004	ENSG00000167346.7	01002 Peptidases and inhibitors	Enzyme	undefined
ENSG00000137675	MMP27	K08005	ENSG00000137675.4	01002 Peptidases and inhibitors	Enzyme	undefined
ENSG00000271447	MMP28	K08006	ENSG00000271447.5	01002 Peptidases and inhibitors	Enzyme	undefined
ENSG00000188886	ASTL	K08778	ENSG00000188886.3	01002 Peptidases and inhibitors	Enzyme	undefined
ENSG00000112818	MEP1A	K01395	ENSG00000112818.9	01002 Peptidases and inhibitors	Enzyme	undefined
ENSG00000141434	MEP1B	K08606	ENSG00000141434.11	01002 Peptidases and inhibitors	Enzyme	undefined
ENSG00000168487	BMP1	K05502	ENSG00000168487.17	04052 Cytokines and growth factors	Cytokines_Hormone	Recessive
ENSG00000038295	TLL1	K09608	ENSG00000038295.7	01002 Peptidases and inhibitors	Enzyme	Dominant
ENSG00000095587	TLL2	K13047	ENSG00000095587.8	01002 Peptidases and inhibitors	Enzyme	undefined
ENSG00000104755	ADAM2	K06833	ENSG00000104755.14	01002 Peptidases and inhibitors	Enzyme	undefined
ENSG00000069206	ADAM7	K16071	ENSG00000069206.15	01002 Peptidases and inhibitors	Enzyme	undefined
ENSG00000151651	ADAM8	K06540	ENSG00000151651.15	01002 Peptidases and inhibitors	Enzyme	undefined
ENSG00000168615	ADAM9	K06834	ENSG00000168615.11	01002 Peptidases and inhibitors	Enzyme	Recessive
ENSG00000137845	ADAM10	K06704	ENSG00000137845.14	01002 Peptidases and inhibitors	Enzyme	Dominant
ENSG00000073670	ADAM11	K16067	ENSG00000073670.13	01002 Peptidases and inhibitors	Enzyme	undefined
ENSG00000148848	ADAM12	K06835	ENSG00000148848.14	01002 Peptidases and inhibitors	Enzyme	undefined
ENSG00000143537	ADAM15	K06836	ENSG00000143537.13	01002 Peptidases and inhibitors	Enzyme	undefined
ENSG00000151694	ADAM17	K06059	ENSG00000151694.12	01002 Peptidases and inhibitors	Enzyme	Recessive
ENSG00000168619	ADAM18	K16909	ENSG00000168619.15	01002 Peptidases and inhibitors	Enzyme	undefined
ENSG00000135074	ADAM19	K08608	ENSG00000135074.15	01002 Peptidases and inhibitors	Enzyme	undefined
ENSG00000134007	ADAM20	K08609	ENSG00000134007.3	01002 Peptidases and inhibitors	Enzyme	undefined
ENSG00000139985	ADAM21	K08610	ENSG00000139985.6	01002 Peptidases and inhibitors	Enzyme	undefined
ENSG00000008277	ADAM22	K16068	ENSG00000008277.14	01002 Peptidases and inhibitors	Enzyme	Recessive
ENSG00000114948	ADAM23	K06837	ENSG00000114948.12	01002 Peptidases and inhibitors	Enzyme	undefined
ENSG00000042980	ADAM28	K08614	ENSG00000042980.12	01002 Peptidases and inhibitors	Enzyme	undefined
ENSG00000168594	ADAM29	K16069	ENSG00000168594.15	01002 Peptidases and inhibitors	Enzyme	undefined
ENSG00000134249	ADAM30	K08615	ENSG00000134249.6	01002 Peptidases and inhibitors	Enzyme	undefined
ENSG00000197140	ADAM32	K16070	ENSG00000197140.14	01002 Peptidases and inhibitors	Enzyme	undefined
ENSG00000149451	ADAM33	K08616	ENSG00000149451.17	01002 Peptidases and inhibitors	Enzyme	undefined
ENSG00000154734	ADAMTS1	K08617	ENSG00000154734.14	01002 Peptidases and inhibitors	Enzyme	undefined
ENSG00000087116	ADAMTS2	K08618	ENSG00000087116.14	01002 Peptidases and inhibitors	Enzyme	Recessive
ENSG00000156140	ADAMTS3	K08619	ENSG00000156140.9	01002 Peptidases and inhibitors	Enzyme	Recessive
ENSG00000158859	ADAMTS4	K07764	ENSG00000158859.9	01002 Peptidases and inhibitors	Enzyme	undefined
ENSG00000154736	ADAMTS5	K08620	ENSG00000154736.5	01002 Peptidases and inhibitors	Enzyme	undefined
ENSG00000049192	ADAMTS6	K08621	ENSG00000049192.14	01002 Peptidases and inhibitors	Enzyme	undefined
ENSG00000136378	ADAMTS7	K08622	ENSG00000136378.14	01002 Peptidases and inhibitors	Enzyme	undefined
ENSG00000134917	ADAMTS8	K08623	ENSG00000134917.9	01002 Peptidases and inhibitors	Enzyme	undefined
ENSG00000163638	ADAMTS9	K08624	ENSG00000163638.13	01002 Peptidases and inhibitors	Enzyme	undefined
ENSG00000142303	ADAMTS10	K08625	ENSG00000142303.13	01002 Peptidases and inhibitors	Enzyme	Recessive
ENSG00000151388	ADAMTS12	K08626	ENSG00000151388.10	01002 Peptidases and inhibitors	Enzyme	undefined
ENSG00000160323	ADAMTS13	K08627	ENSG00000160323.18	01002 Peptidases and inhibitors	Enzyme	Recessive
ENSG00000138316	ADAMTS14	K08628	ENSG00000138316.10	01002 Peptidases and inhibitors	Enzyme	undefined
ENSG00000166106	ADAMTS15	K08629	ENSG00000166106.3	01002 Peptidases and inhibitors	Enzyme	undefined
ENSG00000145536	ADAMTS16	K08630	ENSG00000145536.15	01002 Peptidases and inhibitors	Enzyme	undefined
ENSG00000140470	ADAMTS17	K08631	ENSG00000140470.13	01002 Peptidases and inhibitors	Enzyme	Recessive
ENSG00000140873	ADAMTS18	K08632	ENSG00000140873.15	01002 Peptidases and inhibitors	Enzyme	Recessive
ENSG00000145808	ADAMTS19	K08633	ENSG00000145808.9	01002 Peptidases and inhibitors	Enzyme	undefined
ENSG00000173157	ADAMTS20	K09609	ENSG00000173157.16	01002 Peptidases and inhibitors	Enzyme	undefined
ENSG00000134028	ADAMDEC1	K08634	ENSG00000134028.14	01002 Peptidases and inhibitors	Enzyme	undefined
ENSG00000196549	MME	K01389	ENSG00000196549.10	01002 Peptidases and inhibitors	Enzyme	Ambiguous
ENSG00000142606	MMEL1	K08635	ENSG00000142606.15	01002 Peptidases and inhibitors	Enzyme	undefined
ENSG00000117298	ECE1	K01415	ENSG00000117298.14	01002 Peptidases and inhibitors	Enzyme	Dominant
ENSG00000145194	ECE2	K01415	ENSG00000145194.17	01002 Peptidases and inhibitors	Enzyme	undefined
ENSG00000171551	ECEL1	K09610	ENSG00000171551.11	01002 Peptidases and inhibitors	Enzyme	Recessive
ENSG00000197993	KEL	K06577	ENSG00000197993.7	01002 Peptidases and inhibitors	Enzyme	undefined
ENSG00000102174	PHEX	K08636	ENSG00000102174.8	01002 Peptidases and inhibitors	Enzyme	Dominant
ENSG00000091704	CPA1	K08779	ENSG00000091704.9	01002 Peptidases and inhibitors	Enzyme	undefined
ENSG00000163751	CPA3	K08780	ENSG00000163751.3	01002 Peptidases and inhibitors	Enzyme	undefined
ENSG00000158525	CPA5	K08781	ENSG00000158525.15	01002 Peptidases and inhibitors	Enzyme	undefined
ENSG00000165078	CPA6	K08782	ENSG00000165078.12	01002 Peptidases and inhibitors	Enzyme	Ambiguous
ENSG00000158516	CPA2	K01298	ENSG00000158516.11	01002 Peptidases and inhibitors	Enzyme	undefined
ENSG00000128510	CPA4	K08637	ENSG00000128510.10	01002 Peptidases and inhibitors	Enzyme	undefined
ENSG00000153002	CPB1	K01291	ENSG00000153002.11	01002 Peptidases and inhibitors	Enzyme	undefined
ENSG00000080618	CPB2	K01300	ENSG00000080618.13	01002 Peptidases and inhibitors	Enzyme	undefined
ENSG00000108582	CPD	K07752	ENSG00000108582.11	01002 Peptidases and inhibitors	Enzyme	undefined
ENSG00000109472	CPE	K01294	ENSG00000109472.13	01002 Peptidases and inhibitors	Enzyme	undefined
ENSG00000135678	CPM	K01296	ENSG00000135678.11	01002 Peptidases and inhibitors	Enzyme	undefined
ENSG00000120054	CPN1	K01292	ENSG00000120054.11	01002 Peptidases and inhibitors	Enzyme	Recessive
ENSG00000178772	CPN2	K13023	ENSG00000178772.6	01002 Peptidases and inhibitors	Enzyme	undefined
ENSG00000144410	CPO	K23009	ENSG00000144410.4	01002 Peptidases and inhibitors	Enzyme	undefined
ENSG00000088882	CPXM1	K08638	ENSG00000088882.7	01002 Peptidases and inhibitors	Enzyme	undefined
ENSG00000121898	CPXM2	K08639	ENSG00000121898.12	01002 Peptidases and inhibitors	Enzyme	undefined
ENSG00000109625	CPZ	K13022	ENSG00000109625.18	01002 Peptidases and inhibitors	Enzyme	undefined
ENSG00000135049	AGTPBP1	K23435	ENSG00000135049.15	01002 Peptidases and inhibitors	Enzyme	Recessive
ENSG00000273540	AGBL1	K23436	ENSG00000273540.3	01002 Peptidases and inhibitors	Enzyme	Dominant
ENSG00000146856	AGBL3	K23437	ENSG00000146856.14	01002 Peptidases and inhibitors	Enzyme	undefined
ENSG00000165923	AGBL2	K23437	ENSG00000165923.15	01002 Peptidases and inhibitors	Enzyme	undefined
ENSG00000084693	AGBL5	K23438	ENSG00000084693.15	01002 Peptidases and inhibitors	Enzyme	Recessive
ENSG00000186094	AGBL4	K23439	ENSG00000186094.16	01002 Peptidases and inhibitors	Enzyme	undefined
ENSG00000119912	IDE	K01408	ENSG00000119912.15	01002 Peptidases and inhibitors	Enzyme	undefined
ENSG00000078618	NRDC	K01411	ENSG00000078618.21	01002 Peptidases and inhibitors	Enzyme	undefined
ENSG00000107959	PITRM1	K06972	ENSG00000107959.15	01002 Peptidases and inhibitors	Enzyme	undefined
ENSG00000165688	PMPCA	K01412	ENSG00000165688.11	01002 Peptidases and inhibitors	Enzyme	Recessive
ENSG00000105819	PMPCB	K17732	ENSG00000105819.13	01002 Peptidases and inhibitors	Enzyme	Recessive
ENSG00000010256	UQCRC1	K00414	ENSG00000010256.10	01002 Peptidases and inhibitors	Enzyme	Dominant
ENSG00000140740	UQCRC2	K00415	ENSG00000140740.10	01002 Peptidases and inhibitors	Enzyme	Recessive
ENSG00000002549	LAP3	K11142	ENSG00000002549.12	01002 Peptidases and inhibitors	Enzyme	undefined
ENSG00000215440	NPEPL1	K09611	ENSG00000215440.11	01002 Peptidases and inhibitors	Enzyme	undefined
ENSG00000123992	DNPEP	K01267	ENSG00000123992.18	04131 Membrane trafficking	Membrane_trafficking	undefined
ENSG00000015413	DPEP1	K01273	ENSG00000015413.9	01002 Peptidases and inhibitors	Enzyme	undefined
ENSG00000141096	DPEP3	K01273	ENSG00000141096.4	01002 Peptidases and inhibitors	Enzyme	undefined
ENSG00000167261	DPEP2	K01273	ENSG00000167261.13	01002 Peptidases and inhibitors	Enzyme	undefined
ENSG00000162877	PM20D1	K13049	ENSG00000162877.12	01002 Peptidases and inhibitors	Enzyme	undefined
ENSG00000243989	ACY1	K14677	ENSG00000243989.8	01002 Peptidases and inhibitors	Enzyme	Recessive
ENSG00000114786	ABHD14A-ACY1	K14677	ENSG00000114786.16	01002 Peptidases and inhibitors	Enzyme	undefined
ENSG00000133313	CNDP2	K08660	ENSG00000133313.14	01002 Peptidases and inhibitors	Enzyme	undefined
ENSG00000150656	CNDP1	K05604	ENSG00000150656.14	01002 Peptidases and inhibitors	Enzyme	undefined
ENSG00000164024	METAP1	K01265	ENSG00000164024.11	01002 Peptidases and inhibitors	Enzyme	undefined
ENSG00000111142	METAP2	K01265	ENSG00000111142.13	01002 Peptidases and inhibitors	Enzyme	undefined
ENSG00000172878	METAP1D	K01265	ENSG00000172878.13	01002 Peptidases and inhibitors	Enzyme	undefined
ENSG00000124299	PEPD	K14213	ENSG00000124299.13	01002 Peptidases and inhibitors	Enzyme	Recessive
ENSG00000108039	XPNPEP1	K01262	ENSG00000108039.17	01002 Peptidases and inhibitors	Enzyme	undefined
ENSG00000196236	XPNPEP3	K01262	ENSG00000196236.12	01002 Peptidases and inhibitors	Enzyme	Recessive
ENSG00000122121	XPNPEP2	K14208	ENSG00000122121.10	01002 Peptidases and inhibitors	Enzyme	undefined
ENSG00000086205	FOLH1	K14592	ENSG00000086205.16	01002 Peptidases and inhibitors	Enzyme	undefined
ENSG00000077616	NAALAD2	K01301	ENSG00000077616.10	01002 Peptidases and inhibitors	Enzyme	undefined
ENSG00000168060	NAALADL1	K01301	ENSG00000168060.15	01002 Peptidases and inhibitors	Enzyme	undefined
ENSG00000177694	NAALADL2	K01301	ENSG00000177694.15	01002 Peptidases and inhibitors	Enzyme	undefined
ENSG00000104324	CPQ	K01302	ENSG00000104324.15	01002 Peptidases and inhibitors	Enzyme	undefined
ENSG00000072274	TFRC	K06503	ENSG00000072274.12	01002 Peptidases and inhibitors	Enzyme	Recessive
ENSG00000106327	TFR2	K23910	ENSG00000106327.12	01002 Peptidases and inhibitors	Enzyme	Recessive
ENSG00000115828	QPCT	K00683	ENSG00000115828.15	01002 Peptidases and inhibitors	Enzyme	undefined
ENSG00000011478	QPCTL	K00683	ENSG00000011478.11	01002 Peptidases and inhibitors	Enzyme	undefined
ENSG00000141385	AFG3L2	K08956	ENSG00000141385.9	01002 Peptidases and inhibitors	Enzyme	Ambiguous
ENSG00000136758	YME1L1	K08955	ENSG00000136758.18	01002 Peptidases and inhibitors	Enzyme	Recessive
ENSG00000197912	SPG7	K09552	ENSG00000197912.14	01002 Peptidases and inhibitors	Enzyme	Ambiguous
ENSG00000182752	PAPPA	K07762	ENSG00000182752.9	01002 Peptidases and inhibitors	Enzyme	undefined
ENSG00000116183	PAPPA2	K08647	ENSG00000116183.10	01002 Peptidases and inhibitors	Enzyme	undefined
ENSG00000084073	ZMPSTE24	K06013	ENSG00000084073.8	01002 Peptidases and inhibitors	Enzyme	Recessive
ENSG00000162600	OMA1	K23010	ENSG00000162600.11	01002 Peptidases and inhibitors	Enzyme	undefined
ENSG00000254986	DPP3	K01277	ENSG00000254986.7	01002 Peptidases and inhibitors	Enzyme	undefined
ENSG00000012174	MBTPS2	K07765	ENSG00000012174.11	01002 Peptidases and inhibitors	Enzyme	Recessive
ENSG00000174945	AMZ1	K06974	ENSG00000174945.13	01002 Peptidases and inhibitors	Enzyme	undefined
ENSG00000196704	AMZ2	K06974	ENSG00000196704.11	01002 Peptidases and inhibitors	Enzyme	undefined
ENSG00000115233	PSMD14	K03030	ENSG00000115233.11	03051 Proteasome	transcription_translation_machinery	undefined
ENSG00000121022	COPS5	K09613	ENSG00000121022.13	04121 Ubiquitin system	transcription_translation_machinery	undefined
ENSG00000138134	STAMBPL1	K11867	ENSG00000138134.11	04121 Ubiquitin system	transcription_translation_machinery	undefined
ENSG00000185515	BRCC3	K11864	ENSG00000185515.14	03400 DNA repair and recombination proteins	DNA_replication_repair	undefined
ENSG00000162601	MYSM1	K11865	ENSG00000162601.9	04121 Ubiquitin system	transcription_translation_machinery	Recessive
ENSG00000124356	STAMBP	K11866	ENSG00000124356.15	04131 Membrane trafficking	Membrane_trafficking	Recessive
ENSG00000197177	ADGRA1	K08460	ENSG00000197177.15	04030 G protein-coupled receptors	Receptor	undefined
ENSG00000020181	ADGRA2	K08461	ENSG00000020181.17	04030 G protein-coupled receptors	Receptor	undefined
ENSG00000152990	ADGRA3	K08462	ENSG00000152990.13	04030 G protein-coupled receptors	Receptor	undefined
ENSG00000181790	ADGRB1	K04596	ENSG00000181790.10	04030 G protein-coupled receptors	Receptor	undefined
ENSG00000121753	ADGRB2	K04597	ENSG00000121753.12	04030 G protein-coupled receptors	Receptor	undefined
ENSG00000135298	ADGRB3	K04598	ENSG00000135298.13	04030 G protein-coupled receptors	Receptor	undefined
ENSG00000111452	ADGRD1	K08465	ENSG00000111452.12	04030 G protein-coupled receptors	Receptor	undefined
ENSG00000180264	ADGRD2	K08466	ENSG00000180264.11	04030 G protein-coupled receptors	Receptor	undefined
ENSG00000174837	ADGRE1	K04591	ENSG00000174837.14	04030 G protein-coupled receptors	Receptor	undefined
ENSG00000127507	ADGRE2	K08443	ENSG00000127507.17	04030 G protein-coupled receptors	Receptor	Dominant
ENSG00000131355	ADGRE3	K08444	ENSG00000131355.14	04030 G protein-coupled receptors	Receptor	undefined
ENSG00000123146	ADGRE5	K08446	ENSG00000123146.19	04030 G protein-coupled receptors	Receptor	undefined
ENSG00000153292	ADGRF1	K08453	ENSG00000153292.15	04030 G protein-coupled receptors	Receptor	undefined
ENSG00000164393	ADGRF2	K08454	ENSG00000164393.8	04030 G protein-coupled receptors	Receptor	undefined
ENSG00000173567	ADGRF3	K08456	ENSG00000173567.14	04030 G protein-coupled receptors	Receptor	undefined
ENSG00000153294	ADGRF4	K08457	ENSG00000153294.11	04030 G protein-coupled receptors	Receptor	undefined
ENSG00000069122	ADGRF5	K08458	ENSG00000069122.18	04030 G protein-coupled receptors	Receptor	undefined
ENSG00000205336	ADGRG1	K08450	ENSG00000205336.11	04030 G protein-coupled receptors	Receptor	Recessive
ENSG00000173698	ADGRG2	K08451	ENSG00000173698.17	04030 G protein-coupled receptors	Receptor	other
ENSG00000182885	ADGRG3	K08452	ENSG00000182885.16	04030 G protein-coupled receptors	Receptor	undefined
ENSG00000156920	ADGRG4	K08455	ENSG00000156920.10	04030 G protein-coupled receptors	Receptor	undefined
ENSG00000159618	ADGRG5	K08459	ENSG00000159618.15	04030 G protein-coupled receptors	Receptor	undefined
ENSG00000112414	ADGRG6	K08463	ENSG00000112414.14	04030 G protein-coupled receptors	Receptor	Recessive
ENSG00000144820	ADGRG7	K08464	ENSG00000144820.7	04030 G protein-coupled receptors	Receptor	undefined
ENSG00000072071	ADGRL1	K04592	ENSG00000072071.16	04030 G protein-coupled receptors	Receptor	undefined
ENSG00000117114	ADGRL2	K04593	ENSG00000117114.19	04030 G protein-coupled receptors	Receptor	undefined
ENSG00000150471	ADGRL3	K04594	ENSG00000150471.16	04030 G protein-coupled receptors	Receptor	undefined
ENSG00000162618	ADGRL4	K04595	ENSG00000162618.13	04030 G protein-coupled receptors	Receptor	undefined
ENSG00000164199	ADGRV1	K18263	ENSG00000164199.16	04030 G protein-coupled receptors	Receptor	Dominant
ENSG00000075275	CELSR1	K04600	ENSG00000075275.16	04030 G protein-coupled receptors	Receptor	undefined
ENSG00000143126	CELSR2	K04601	ENSG00000143126.7	04030 G protein-coupled receptors	Receptor	undefined
ENSG00000008300	CELSR3	K04602	ENSG00000008300.16	04030 G protein-coupled receptors	Receptor	undefined
ENSG00000168928	CTRB2	K01310	ENSG00000168928.12	01002 Peptidases and inhibitors	Enzyme	undefined
ENSG00000168925	CTRB1	K01310	ENSG00000168925.10	01002 Peptidases and inhibitors	Enzyme	undefined
ENSG00000095917	TPSD1	K01340	ENSG00000095917.13	01002 Peptidases and inhibitors	Enzyme	undefined
ENSG00000172236	TPSAB1	K01340	ENSG00000172236.16	01002 Peptidases and inhibitors	Enzyme	undefined
ENSG00000197253	TPSB2	K01340	ENSG00000197253.13	01002 Peptidases and inhibitors	Enzyme	undefined
ENSG00000145244	CORIN	K09614	ENSG00000145244.11	01002 Peptidases and inhibitors	Enzyme	undefined
ENSG00000187950	OVCH1	K01362	ENSG00000187950.8	01002 Peptidases and inhibitors	Enzyme	undefined
ENSG00000183378	OVCH2	K01362	ENSG00000183378.11	01002 Peptidases and inhibitors	Enzyme	undefined
ENSG00000116176	TPSG1	K09615	ENSG00000116176.6	01002 Peptidases and inhibitors	Enzyme	undefined
ENSG00000148702	HABP2	K08648	ENSG00000148702.14	01002 Peptidases and inhibitors	Enzyme	Dominant
ENSG00000010438	PRSS3	K01312	ENSG00000010438.16	01002 Peptidases and inhibitors	Enzyme	undefined
ENSG00000275896	PRSS2	K01312	ENSG00000275896.5	01002 Peptidases and inhibitors	Enzyme	Dominant
ENSG00000204983	PRSS1	K01312	ENSG00000204983.13	01002 Peptidases and inhibitors	Enzyme	Dominant
ENSG00000154646	TMPRSS15	K01316	ENSG00000154646.8	01002 Peptidases and inhibitors	Enzyme	Recessive
ENSG00000052344	PRSS8	K08664	ENSG00000052344.15	01002 Peptidases and inhibitors	Enzyme	undefined
ENSG00000164099	PRSS12	K09624	ENSG00000164099.3	01002 Peptidases and inhibitors	Enzyme	Recessive
ENSG00000007038	PRSS21	K09625	ENSG00000007038.10	01002 Peptidases and inhibitors	Enzyme	undefined
ENSG00000215148	PRSS41	K09625	ENSG00000215148.8	01002 Peptidases and inhibitors	Enzyme	undefined
ENSG00000005001	PRSS22	K09626	ENSG00000005001.9	01002 Peptidases and inhibitors	Enzyme	undefined
ENSG00000172382	PRSS27	K09628	ENSG00000172382.9	01002 Peptidases and inhibitors	Enzyme	undefined
ENSG00000103355	PRSS33	K09629	ENSG00000103355.13	01002 Peptidases and inhibitors	Enzyme	undefined
ENSG00000178226	PRSS36	K09630	ENSG00000178226.10	01002 Peptidases and inhibitors	Enzyme	undefined
ENSG00000237412	PRSS56	K23440	ENSG00000237412.6	01002 Peptidases and inhibitors	Enzyme	Recessive
ENSG00000185198	PRSS57	K23011	ENSG00000185198.11	01002 Peptidases and inhibitors	Enzyme	undefined
ENSG00000258223	PRSS58	K22367	ENSG00000258223.6	01002 Peptidases and inhibitors	Enzyme	undefined
ENSG00000197561	ELANE	K01327	ENSG00000197561.6	01002 Peptidases and inhibitors	Enzyme	Dominant
ENSG00000100448	CTSG	K01319	ENSG00000100448.3	01002 Peptidases and inhibitors	Enzyme	undefined
ENSG00000196415	PRTN3	K01350	ENSG00000196415.9	01002 Peptidases and inhibitors	Enzyme	undefined
ENSG00000145649	GZMA	K01352	ENSG00000145649.7	01002 Peptidases and inhibitors	Enzyme	undefined
ENSG00000100453	GZMB	K01353	ENSG00000100453.12	01002 Peptidases and inhibitors	Enzyme	undefined
ENSG00000100450	GZMH	K09616	ENSG00000100450.12	01002 Peptidases and inhibitors	Enzyme	undefined
ENSG00000113088	GZMK	K08663	ENSG00000113088.5	01002 Peptidases and inhibitors	Enzyme	undefined
ENSG00000197540	GZMM	K08649	ENSG00000197540.7	01002 Peptidases and inhibitors	Enzyme	undefined
ENSG00000092009	CMA1	K01329	ENSG00000092009.10	01002 Peptidases and inhibitors	Enzyme	undefined
ENSG00000139610	CELA1	K01326	ENSG00000139610.1	01002 Peptidases and inhibitors	Enzyme	undefined
ENSG00000142615	CELA2A	K01346	ENSG00000142615.7	01002 Peptidases and inhibitors	Enzyme	undefined
ENSG00000215704	CELA2B	K01346	ENSG00000215704.9	01002 Peptidases and inhibitors	Enzyme	undefined
ENSG00000142789	CELA3A	K01345	ENSG00000142789.19	01002 Peptidases and inhibitors	Enzyme	undefined
ENSG00000219073	CELA3B	K01345	ENSG00000219073.7	01002 Peptidases and inhibitors	Enzyme	undefined
ENSG00000162438	CTRC	K01311	ENSG00000162438.11	01002 Peptidases and inhibitors	Enzyme	Dominant
ENSG00000167751	KLK2	K01325	ENSG00000167751.12	01002 Peptidases and inhibitors	Enzyme	undefined
ENSG00000167748	KLK1	K01325	ENSG00000167748.10	01002 Peptidases and inhibitors	Enzyme	undefined
ENSG00000164344	KLKB1	K01324	ENSG00000164344.15	01002 Peptidases and inhibitors	Enzyme	Recessive
ENSG00000142515	KLK3	K01351	ENSG00000142515.14	01002 Peptidases and inhibitors	Enzyme	undefined
ENSG00000167749	KLK4	K08666	ENSG00000167749.11	01002 Peptidases and inhibitors	Enzyme	Recessive
ENSG00000167754	KLK5	K09617	ENSG00000167754.12	01002 Peptidases and inhibitors	Enzyme	undefined
ENSG00000167755	KLK6	K08667	ENSG00000167755.14	01002 Peptidases and inhibitors	Enzyme	undefined
ENSG00000169035	KLK7	K08668	ENSG00000169035.11	01002 Peptidases and inhibitors	Enzyme	undefined
ENSG00000129455	KLK8	K08650	ENSG00000129455.15	01002 Peptidases and inhibitors	Enzyme	undefined
ENSG00000213022	KLK9	K09618	ENSG00000213022.5	01002 Peptidases and inhibitors	Enzyme	undefined
ENSG00000129451	KLK10	K09619	ENSG00000129451.11	01002 Peptidases and inhibitors	Enzyme	undefined
ENSG00000167757	KLK11	K09620	ENSG00000167757.13	01002 Peptidases and inhibitors	Enzyme	undefined
ENSG00000186474	KLK12	K09621	ENSG00000186474.15	01002 Peptidases and inhibitors	Enzyme	undefined
ENSG00000167759	KLK13	K09463	ENSG00000167759.12	01002 Peptidases and inhibitors	Enzyme	undefined
ENSG00000129437	KLK14	K09622	ENSG00000129437.9	01002 Peptidases and inhibitors	Enzyme	undefined
ENSG00000174562	KLK15	K09623	ENSG00000174562.13	01002 Peptidases and inhibitors	Enzyme	undefined
ENSG00000139178	C1RL	K24791	ENSG00000139178.10	01002 Peptidases and inhibitors	Enzyme	undefined
ENSG00000127241	MASP1	K03992	ENSG00000127241.16	01002 Peptidases and inhibitors	Enzyme	Recessive
ENSG00000009724	MASP2	K03993	ENSG00000009724.16	01002 Peptidases and inhibitors	Enzyme	Recessive
ENSG00000159403	C1R	K01330	ENSG00000159403.15	04131 Membrane trafficking	Membrane_trafficking	Dominant
ENSG00000182326	C1S	K01331	ENSG00000182326.14	04131 Membrane trafficking	Membrane_trafficking	Dominant
ENSG00000166278	C2	K01332	ENSG00000166278.14	01002 Peptidases and inhibitors	Enzyme	Recessive
ENSG00000243649	CFB	K01335	ENSG00000243649.8	01002 Peptidases and inhibitors	Enzyme	Ambiguous
ENSG00000197766	CFD	K01334	ENSG00000197766.7	01002 Peptidases and inhibitors	Enzyme	Recessive
ENSG00000205403	CFI	K01333	ENSG00000205403.12	01002 Peptidases and inhibitors	Enzyme	Ambiguous
ENSG00000180210	F2	K01313	ENSG00000180210.14	01002 Peptidases and inhibitors	Enzyme	Ambiguous
ENSG00000057593	F7	K01320	ENSG00000057593.13	01002 Peptidases and inhibitors	Enzyme	Recessive
ENSG00000101981	F9	K01321	ENSG00000101981.10	01002 Peptidases and inhibitors	Enzyme	Recessive
ENSG00000126218	F10	K01314	ENSG00000126218.11	01002 Peptidases and inhibitors	Enzyme	Recessive
ENSG00000088926	F11	K01323	ENSG00000088926.13	01002 Peptidases and inhibitors	Enzyme	undefined
ENSG00000131187	F12	K01328	ENSG00000131187.9	01002 Peptidases and inhibitors	Enzyme	Ambiguous
ENSG00000115718	PROC	K01344	ENSG00000115718.17	01002 Peptidases and inhibitors	Enzyme	Ambiguous
ENSG00000100312	ACR	K01317	ENSG00000100312.10	04131 Membrane trafficking	Membrane_trafficking	undefined
ENSG00000105707	HPN	K08665	ENSG00000105707.13	01002 Peptidases and inhibitors	Enzyme	undefined
ENSG00000109758	HGFAC	K09631	ENSG00000109758.8	01002 Peptidases and inhibitors	Enzyme	undefined
ENSG00000104368	PLAT	K01343	ENSG00000104368.17	01002 Peptidases and inhibitors	Enzyme	undefined
ENSG00000122861	PLAU	K01348	ENSG00000122861.15	01002 Peptidases and inhibitors	Enzyme	Dominant
ENSG00000122194	PLG	K01315	ENSG00000122194.18	01002 Peptidases and inhibitors	Enzyme	Recessive
ENSG00000184012	TMPRSS2	K09633	ENSG00000184012.11	01002 Peptidases and inhibitors	Enzyme	undefined
ENSG00000160183	TMPRSS3	K09634	ENSG00000160183.13	01002 Peptidases and inhibitors	Enzyme	Recessive
ENSG00000137648	TMPRSS4	K09635	ENSG00000137648.17	01002 Peptidases and inhibitors	Enzyme	undefined
ENSG00000166682	TMPRSS5	K09636	ENSG00000166682.10	01002 Peptidases and inhibitors	Enzyme	undefined
ENSG00000187045	TMPRSS6	K09637	ENSG00000187045.16	01002 Peptidases and inhibitors	Enzyme	Recessive
ENSG00000176040	TMPRSS7	K09638	ENSG00000176040.13	01002 Peptidases and inhibitors	Enzyme	undefined
ENSG00000178297	TMPRSS9	K09640	ENSG00000178297.12	01002 Peptidases and inhibitors	Enzyme	undefined
ENSG00000187054	TMPRSS11A	K09750	ENSG00000187054.15	01002 Peptidases and inhibitors	Enzyme	undefined
ENSG00000185873	TMPRSS11B	K09751	ENSG00000185873.7	01002 Peptidases and inhibitors	Enzyme	undefined
ENSG00000153802	TMPRSS11D	K09641	ENSG00000153802.11	01002 Peptidases and inhibitors	Enzyme	undefined
ENSG00000087128	TMPRSS11E	K09642	ENSG00000087128.9	01002 Peptidases and inhibitors	Enzyme	undefined
ENSG00000198092	TMPRSS11F	K09752	ENSG00000198092.5	01002 Peptidases and inhibitors	Enzyme	undefined
ENSG00000137747	TMPRSS13	K09643	ENSG00000137747.15	01002 Peptidases and inhibitors	Enzyme	undefined
ENSG00000141086	CTRL	K09632	ENSG00000141086.17	01002 Peptidases and inhibitors	Enzyme	undefined
ENSG00000149418	ST14	K08670	ENSG00000149418.10	01002 Peptidases and inhibitors	Enzyme	Recessive
ENSG00000172232	AZU1	K24665	ENSG00000172232.9	01002 Peptidases and inhibitors	Enzyme	undefined
ENSG00000257017	HP	K16142	ENSG00000257017.8	01002 Peptidases and inhibitors	Enzyme	undefined
ENSG00000173531	MST1	K23441	ENSG00000173531.15	01002 Peptidases and inhibitors	Enzyme	undefined
ENSG00000198670	LPA	K09644	ENSG00000198670.11	01002 Peptidases and inhibitors	Enzyme	undefined
ENSG00000166033	HTRA1	K08784	ENSG00000166033.11	01002 Peptidases and inhibitors	Enzyme	Ambiguous
ENSG00000115317	HTRA2	K08669	ENSG00000115317.11	01002 Peptidases and inhibitors	Enzyme	Recessive
ENSG00000170801	HTRA3	K08785	ENSG00000170801.9	01002 Peptidases and inhibitors	Enzyme	undefined
ENSG00000169495	HTRA4	K08786	ENSG00000169495.4	01002 Peptidases and inhibitors	Enzyme	undefined
ENSG00000156521	TYSND1	K23012	ENSG00000156521.13	01002 Peptidases and inhibitors	Enzyme	undefined
ENSG00000150687	PRSS23	K09627	ENSG00000150687.11	01002 Peptidases and inhibitors	Enzyme	undefined
ENSG00000140943	MBTPS1	K08653	ENSG00000140943.16	01002 Peptidases and inhibitors	Enzyme	Recessive
ENSG00000140564	FURIN	K01349	ENSG00000140564.11	04131 Membrane trafficking	Membrane_trafficking	undefined
ENSG00000175426	PCSK1	K01359	ENSG00000175426.10	01002 Peptidases and inhibitors	Enzyme	Recessive
ENSG00000125851	PCSK2	K01360	ENSG00000125851.9	01002 Peptidases and inhibitors	Enzyme	undefined
ENSG00000115257	PCSK4	K08671	ENSG00000115257.15	04131 Membrane trafficking	Membrane_trafficking	undefined
ENSG00000099139	PCSK5	K08654	ENSG00000099139.13	01002 Peptidases and inhibitors	Enzyme	undefined
ENSG00000140479	PCSK6	K08672	ENSG00000140479.16	01002 Peptidases and inhibitors	Enzyme	undefined
ENSG00000160613	PCSK7	K08673	ENSG00000160613.12	01002 Peptidases and inhibitors	Enzyme	undefined
ENSG00000169174	PCSK9	K13050	ENSG00000169174.10	01002 Peptidases and inhibitors	Enzyme	Dominant
ENSG00000134900	TPP2	K01280	ENSG00000134900.11	01002 Peptidases and inhibitors	Enzyme	Recessive
ENSG00000085377	PREP	K01322	ENSG00000085377.13	01002 Peptidases and inhibitors	Enzyme	undefined
ENSG00000197635	DPP4	K01278	ENSG00000197635.9	01002 Peptidases and inhibitors	Enzyme	undefined
ENSG00000074603	DPP8	K08655	ENSG00000074603.18	01002 Peptidases and inhibitors	Enzyme	undefined
ENSG00000142002	DPP9	K08656	ENSG00000142002.16	01002 Peptidases and inhibitors	Enzyme	undefined
ENSG00000164062	APEH	K01303	ENSG00000164062.12	01002 Peptidases and inhibitors	Enzyme	undefined
ENSG00000078098	FAP	K08674	ENSG00000078098.13	01002 Peptidases and inhibitors	Enzyme	undefined
ENSG00000138078	PREPL	K22582	ENSG00000138078.15	01002 Peptidases and inhibitors	Enzyme	Recessive
ENSG00000144827	ABHD10	K13702	ENSG00000144827.8	01002 Peptidases and inhibitors	Enzyme	undefined
ENSG00000100997	ABHD12	K13704	ENSG00000100997.18	01002 Peptidases and inhibitors	Enzyme	Recessive
ENSG00000131969	ABHD12B	K13705	ENSG00000131969.14	01002 Peptidases and inhibitors	Enzyme	undefined
ENSG00000139826	ABHD13	K24083	ENSG00000139826.5	01002 Peptidases and inhibitors	Enzyme	undefined
ENSG00000129968	ABHD17A	K01076	ENSG00000129968.15	01002 Peptidases and inhibitors	Enzyme	undefined
ENSG00000107362	ABHD17B	K01076	ENSG00000107362.13	01002 Peptidases and inhibitors	Enzyme	undefined
ENSG00000136379	ABHD17C	K01076	ENSG00000136379.11	01002 Peptidases and inhibitors	Enzyme	undefined
ENSG00000114771	AADAC	K13616	ENSG00000114771.13	01002 Peptidases and inhibitors	Enzyme	undefined
ENSG00000144959	NCEH1	K14349	ENSG00000144959.9	01002 Peptidases and inhibitors	Enzyme	undefined
ENSG00000064601	CTSA	K13289	ENSG00000064601.16	04131 Membrane trafficking	Membrane_trafficking	Recessive
ENSG00000106066	CPVL	K09645	ENSG00000106066.14	01002 Peptidases and inhibitors	Enzyme	undefined
ENSG00000121064	SCPEP1	K09646	ENSG00000121064.12	01002 Peptidases and inhibitors	Enzyme	undefined
ENSG00000103642	LACTB	K17382	ENSG00000103642.11	01002 Peptidases and inhibitors	Enzyme	undefined
ENSG00000125656	CLPP	K01358	ENSG00000125656.8	01002 Peptidases and inhibitors	Enzyme	Recessive
ENSG00000102910	LONP2	K01338	ENSG00000102910.13	01002 Peptidases and inhibitors	Enzyme	undefined
ENSG00000196365	LONP1	K08675	ENSG00000196365.11	01002 Peptidases and inhibitors	Enzyme	Recessive
ENSG00000166562	SEC11C	K13280	ENSG00000166562.8	01002 Peptidases and inhibitors	Enzyme	undefined
ENSG00000140612	SEC11A	K13280	ENSG00000140612.13	01002 Peptidases and inhibitors	Enzyme	undefined
ENSG00000148950	IMMP1L	K09647	ENSG00000148950.9	01002 Peptidases and inhibitors	Enzyme	undefined
ENSG00000184903	IMMP2L	K09648	ENSG00000184903.9	01002 Peptidases and inhibitors	Enzyme	undefined
ENSG00000137509	PRCP	K01285	ENSG00000137509.10	01002 Peptidases and inhibitors	Enzyme	undefined
ENSG00000176978	DPP7	K01276	ENSG00000176978.13	01002 Peptidases and inhibitors	Enzyme	undefined
ENSG00000112812	PRSS16	K09649	ENSG00000112812.15	01002 Peptidases and inhibitors	Enzyme	undefined
ENSG00000100439	ABHD4	K13698	ENSG00000100439.10	01002 Peptidases and inhibitors	Enzyme	undefined
ENSG00000011198	ABHD5	K13699	ENSG00000011198.7	01002 Peptidases and inhibitors	Enzyme	Recessive
ENSG00000163686	ABHD6	K13700	ENSG00000163686.14	01002 Peptidases and inhibitors	Enzyme	undefined
ENSG00000127220	ABHD8	K13701	ENSG00000127220.5	01002 Peptidases and inhibitors	Enzyme	undefined
ENSG00000106077	ABHD11	K13703	ENSG00000106077.18	01002 Peptidases and inhibitors	Enzyme	undefined
ENSG00000114779	ABHD14B	K13706	ENSG00000114779.19	01002 Peptidases and inhibitors	Enzyme	undefined
ENSG00000248487	ABHD14A	K13706	ENSG00000248487.8	01002 Peptidases and inhibitors	Enzyme	undefined
ENSG00000143819	EPHX1	K01253	ENSG00000143819.12	01002 Peptidases and inhibitors	Enzyme	undefined
ENSG00000105131	EPHX3	K22368	ENSG00000105131.7	01002 Peptidases and inhibitors	Enzyme	undefined
ENSG00000172031	EPHX4	K22369	ENSG00000172031.6	01002 Peptidases and inhibitors	Enzyme	undefined
ENSG00000074416	MGLL	K01054	ENSG00000074416.13	01002 Peptidases and inhibitors	Enzyme	undefined
ENSG00000214517	PPME1	K13617	ENSG00000214517.9	01002 Peptidases and inhibitors	Enzyme	undefined
ENSG00000265203	RBP3	K23911	ENSG00000265203.1	01002 Peptidases and inhibitors	Enzyme	Recessive
ENSG00000166340	TPP1	K01279	ENSG00000166340.15	01002 Peptidases and inhibitors	Enzyme	Recessive
ENSG00000103269	RHBDL1	K02857	ENSG00000103269.13	01002 Peptidases and inhibitors	Enzyme	undefined
ENSG00000158315	RHBDL2	K02857	ENSG00000158315.10	01002 Peptidases and inhibitors	Enzyme	undefined
ENSG00000141314	RHBDL3	K02857	ENSG00000141314.12	01002 Peptidases and inhibitors	Enzyme	undefined
ENSG00000175193	PARL	K09650	ENSG00000175193.13	01002 Peptidases and inhibitors	Enzyme	undefined
ENSG00000144468	RHBDD1	K09651	ENSG00000144468.16	01002 Peptidases and inhibitors	Enzyme	undefined
ENSG00000005486	RHBDD2	K09652	ENSG00000005486.16	01002 Peptidases and inhibitors	Enzyme	undefined
ENSG00000100902	PSMA6	K02730	ENSG00000100902.10	03051 Proteasome	transcription_translation_machinery	undefined
ENSG00000106588	PSMA2	K02726	ENSG00000106588.10	03051 Proteasome	transcription_translation_machinery	undefined
ENSG00000041357	PSMA4	K02728	ENSG00000041357.15	03051 Proteasome	transcription_translation_machinery	undefined
ENSG00000101182	PSMA7	K02731	ENSG00000101182.14	04131 Membrane trafficking	Membrane_trafficking	undefined
ENSG00000154611	PSMA8	K02731	ENSG00000154611.14	04131 Membrane trafficking	Membrane_trafficking	undefined
ENSG00000143106	PSMA5	K02729	ENSG00000143106.12	03051 Proteasome	transcription_translation_machinery	undefined
ENSG00000129084	PSMA1	K02725	ENSG00000129084.17	03051 Proteasome	transcription_translation_machinery	undefined
ENSG00000100567	PSMA3	K02727	ENSG00000100567.12	03051 Proteasome	transcription_translation_machinery	undefined
ENSG00000142507	PSMB6	K02738	ENSG00000142507.9	03051 Proteasome	transcription_translation_machinery	undefined
ENSG00000136930	PSMB7	K02739	ENSG00000136930.12	03051 Proteasome	transcription_translation_machinery	undefined
ENSG00000277791	PSMB3	K02735	ENSG00000277791.4	03051 Proteasome	transcription_translation_machinery	undefined
ENSG00000126067	PSMB2	K02734	ENSG00000126067.11	03051 Proteasome	transcription_translation_machinery	undefined
ENSG00000100804	PSMB5	K02737	ENSG00000100804.18	03051 Proteasome	transcription_translation_machinery	undefined
ENSG00000008018	PSMB1	K02732	ENSG00000008018.8	03051 Proteasome	transcription_translation_machinery	undefined
ENSG00000159377	PSMB4	K02736	ENSG00000159377.10	03051 Proteasome	transcription_translation_machinery	Recessive
ENSG00000204264	PSMB8	K02740	ENSG00000204264.8	03051 Proteasome	transcription_translation_machinery	Recessive
ENSG00000240065	PSMB9	K02741	ENSG00000240065.7	03051 Proteasome	transcription_translation_machinery	Recessive
ENSG00000205220	PSMB10	K02733	ENSG00000205220.11	03051 Proteasome	transcription_translation_machinery	Recessive
ENSG00000162174	ASRGL1	K13051	ENSG00000162174.12	01002 Peptidases and inhibitors	Enzyme	undefined
ENSG00000089123	TASP1	K08657	ENSG00000089123.15	01002 Peptidases and inhibitors	Enzyme	Recessive
ENSG00000131067	GGT7	K00681	ENSG00000131067.16	01002 Peptidases and inhibitors	Enzyme	undefined
ENSG00000167741	GGT6	K00681	ENSG00000167741.10	01002 Peptidases and inhibitors	Enzyme	undefined
ENSG00000100031	GGT1	K18592	ENSG00000100031.18	01002 Peptidases and inhibitors	Enzyme	Recessive
ENSG00000099998	GGT5	K18592	ENSG00000099998.17	01002 Peptidases and inhibitors	Enzyme	undefined
ENSG00000164266	SPINK1	K23417	ENSG00000164266.10	01002 Peptidases and inhibitors	Enzyme	Ambiguous
ENSG00000128040	SPINK2	K23418	ENSG00000128040.10	01002 Peptidases and inhibitors	Enzyme	Recessive
ENSG00000122711	SPINK4	K23419	ENSG00000122711.8	01002 Peptidases and inhibitors	Enzyme	undefined
ENSG00000133710	SPINK5	K23420	ENSG00000133710.15	01002 Peptidases and inhibitors	Enzyme	Recessive
ENSG00000178172	SPINK6	K23603	ENSG00000178172.6	01002 Peptidases and inhibitors	Enzyme	undefined
ENSG00000204909	SPINK9	K23603	ENSG00000204909.7	01002 Peptidases and inhibitors	Enzyme	undefined
ENSG00000145879	SPINK7	K23603	ENSG00000145879.10	01002 Peptidases and inhibitors	Enzyme	undefined
ENSG00000229453	SPINK8	K23604	ENSG00000229453.2	01002 Peptidases and inhibitors	Enzyme	undefined
ENSG00000214510	SPINK13	K19924	ENSG00000214510.9	04131 Membrane trafficking	Membrane_trafficking	undefined
ENSG00000196800	SPINK14	K23613	ENSG00000196800.6	01002 Peptidases and inhibitors	Enzyme	undefined
ENSG00000134363	FST	K04661	ENSG00000134363.11	01002 Peptidases and inhibitors	Enzyme	undefined
ENSG00000163430	FSTL1	K23912	ENSG00000163430.11	01002 Peptidases and inhibitors	Enzyme	undefined
ENSG00000070404	FSTL3	K23913	ENSG00000070404.9	01002 Peptidases and inhibitors	Enzyme	undefined
ENSG00000053108	FSTL4	K23914	ENSG00000053108.16	01002 Peptidases and inhibitors	Enzyme	undefined
ENSG00000168843	FSTL5	K23915	ENSG00000168843.13	01002 Peptidases and inhibitors	Enzyme	undefined
ENSG00000251349	MSANTD3-TMEFF1	K23607	ENSG00000251349.3	01002 Peptidases and inhibitors	Enzyme	undefined
ENSG00000241697	TMEFF1	K23607	ENSG00000241697.4	01002 Peptidases and inhibitors	Enzyme	undefined
ENSG00000144339	TMEFF2	K23608	ENSG00000144339.11	01002 Peptidases and inhibitors	Enzyme	undefined
ENSG00000106927	AMBP	K23620	ENSG00000106927.11	01002 Peptidases and inhibitors	Enzyme	undefined
ENSG00000166145	SPINT1	K15619	ENSG00000166145.14	01002 Peptidases and inhibitors	Enzyme	undefined
ENSG00000167642	SPINT2	K23421	ENSG00000167642.12	01002 Peptidases and inhibitors	Enzyme	Recessive
ENSG00000101446	SPINT3	K23422	ENSG00000101446.7	01002 Peptidases and inhibitors	Enzyme	undefined
ENSG00000149651	SPINT4	K23423	ENSG00000149651.3	01002 Peptidases and inhibitors	Enzyme	undefined
ENSG00000003436	TFPI	K03909	ENSG00000003436.15	01002 Peptidases and inhibitors	Enzyme	undefined
ENSG00000105825	TFPI2	K23087	ENSG00000105825.11	01002 Peptidases and inhibitors	Enzyme	undefined
ENSG00000142192	APP	K04520	ENSG00000142192.20	01002 Peptidases and inhibitors	Enzyme	Dominant
ENSG00000084234	APLP2	K08117	ENSG00000084234.16	01002 Peptidases and inhibitors	Enzyme	undefined
ENSG00000127578	WFIKKN1	K23621	ENSG00000127578.6	01002 Peptidases and inhibitors	Enzyme	undefined
ENSG00000173714	WFIKKN2	K23621	ENSG00000173714.7	01002 Peptidases and inhibitors	Enzyme	undefined
ENSG00000101448	EPPIN	K23622	ENSG00000101448.13	01002 Peptidases and inhibitors	Enzyme	undefined
ENSG00000249139	EPPIN-WFDC6	K23622	ENSG00000249139.1	01002 Peptidases and inhibitors	Enzyme	undefined
ENSG00000158901	WFDC8	K23623	ENSG00000158901.11	01002 Peptidases and inhibitors	Enzyme	undefined
ENSG00000100767	PAPLN	K23624	ENSG00000100767.15	01002 Peptidases and inhibitors	Enzyme	undefined
ENSG00000215018	COL28A1	K23619	ENSG00000215018.9	01002 Peptidases and inhibitors	Enzyme	undefined
ENSG00000197249	SERPINA1	K03984	ENSG00000197249.13	01002 Peptidases and inhibitors	Enzyme	Recessive
ENSG00000188488	SERPINA5	K03913	ENSG00000188488.13	01002 Peptidases and inhibitors	Enzyme	undefined
ENSG00000123561	SERPINA7	K20734	ENSG00000123561.14	01002 Peptidases and inhibitors	Enzyme	undefined
ENSG00000135744	AGT	K09821	ENSG00000135744.7	01002 Peptidases and inhibitors	Enzyme	Recessive
ENSG00000196136	SERPINA3	K04525	ENSG00000196136.17	01002 Peptidases and inhibitors	Enzyme	undefined
ENSG00000140093	SERPINA10	K04525	ENSG00000140093.9	01002 Peptidases and inhibitors	Enzyme	undefined
ENSG00000100665	SERPINA4	K04525	ENSG00000100665.11	01002 Peptidases and inhibitors	Enzyme	undefined
ENSG00000186910	SERPINA11	K04525	ENSG00000186910.3	01002 Peptidases and inhibitors	Enzyme	undefined
ENSG00000258597	SERPINA2	K04525	ENSG00000258597.3	01002 Peptidases and inhibitors	Enzyme	undefined
ENSG00000165953	SERPINA12	K04525	ENSG00000165953.9	01002 Peptidases and inhibitors	Enzyme	undefined
ENSG00000170099	SERPINA6	K04525	ENSG00000170099.5	01002 Peptidases and inhibitors	Enzyme	Ambiguous
ENSG00000170054	SERPINA9	K04525	ENSG00000170054.14	01002 Peptidases and inhibitors	Enzyme	undefined
ENSG00000021355	SERPINB1	K23425	ENSG00000021355.12	01002 Peptidases and inhibitors	Enzyme	undefined
ENSG00000197632	SERPINB2	K19821	ENSG00000197632.8	01002 Peptidases and inhibitors	Enzyme	undefined
ENSG00000206075	SERPINB5	K10139	ENSG00000206075.13	01002 Peptidases and inhibitors	Enzyme	undefined
ENSG00000166396	SERPINB7	K13964	ENSG00000166396.12	01002 Peptidases and inhibitors	Enzyme	Recessive
ENSG00000166401	SERPINB8	K13965	ENSG00000166401.14	01002 Peptidases and inhibitors	Enzyme	Recessive
ENSG00000206072	SERPINB11	K13966	ENSG00000206072.12	01002 Peptidases and inhibitors	Enzyme	undefined
ENSG00000166634	SERPINB12	K13966	ENSG00000166634.6	01002 Peptidases and inhibitors	Enzyme	undefined
ENSG00000057149	SERPINB3	K13963	ENSG00000057149.15	01002 Peptidases and inhibitors	Enzyme	undefined
ENSG00000206073	SERPINB4	K13963	ENSG00000206073.10	01002 Peptidases and inhibitors	Enzyme	undefined
ENSG00000124570	SERPINB6	K13963	ENSG00000124570.17	01002 Peptidases and inhibitors	Enzyme	Recessive
ENSG00000170542	SERPINB9	K13963	ENSG00000170542.5	01002 Peptidases and inhibitors	Enzyme	undefined
ENSG00000242550	SERPINB10	K13963	ENSG00000242550.5	01002 Peptidases and inhibitors	Enzyme	undefined
ENSG00000197641	SERPINB13	K13963	ENSG00000197641.11	01002 Peptidases and inhibitors	Enzyme	undefined
ENSG00000117601	SERPINC1	K03911	ENSG00000117601.13	01002 Peptidases and inhibitors	Enzyme	Ambiguous
ENSG00000099937	SERPIND1	K03912	ENSG00000099937.10	01002 Peptidases and inhibitors	Enzyme	Dominant
ENSG00000106366	SERPINE1	K03982	ENSG00000106366.8	01002 Peptidases and inhibitors	Enzyme	Ambiguous
ENSG00000135919	SERPINE2	K16643	ENSG00000135919.12	01002 Peptidases and inhibitors	Enzyme	undefined
ENSG00000253309	SERPINE3	K23429	ENSG00000253309.6	01002 Peptidases and inhibitors	Enzyme	undefined
ENSG00000132386	SERPINF1	K19614	ENSG00000132386.10	01002 Peptidases and inhibitors	Enzyme	Recessive
ENSG00000167711	SERPINF2	K03983	ENSG00000167711.13	01002 Peptidases and inhibitors	Enzyme	Recessive
ENSG00000149131	SERPING1	K04001	ENSG00000149131.15	01002 Peptidases and inhibitors	Enzyme	Ambiguous
ENSG00000149257	SERPINH1	K09501	ENSG00000149257.13	04131 Membrane trafficking	Membrane_trafficking	Recessive
ENSG00000163536	SERPINI1	K23412	ENSG00000163536.12	01002 Peptidases and inhibitors	Enzyme	Dominant
ENSG00000114204	SERPINI2	K23430	ENSG00000114204.14	01002 Peptidases and inhibitors	Enzyme	undefined
ENSG00000103175	WFDC1	K23635	ENSG00000103175.10	01002 Peptidases and inhibitors	Enzyme	undefined
ENSG00000101443	WFDC2	K23636	ENSG00000101443.17	01002 Peptidases and inhibitors	Enzyme	undefined
ENSG00000124116	WFDC3	K23637	ENSG00000124116.18	01002 Peptidases and inhibitors	Enzyme	undefined
ENSG00000124107	SLPI	K23638	ENSG00000124107.5	01002 Peptidases and inhibitors	Enzyme	undefined
ENSG00000175121	WFDC5	K23639	ENSG00000175121.11	01002 Peptidases and inhibitors	Enzyme	undefined
ENSG00000243543	WFDC6	K23640	ENSG00000243543.8	01002 Peptidases and inhibitors	Enzyme	undefined
ENSG00000168703	WFDC12	K23641	ENSG00000168703.5	01002 Peptidases and inhibitors	Enzyme	undefined
ENSG00000124102	PI3	K23642	ENSG00000124102.4	01002 Peptidases and inhibitors	Enzyme	undefined
ENSG00000011201	ANOS1	K23413	ENSG00000011201.11	01002 Peptidases and inhibitors	Enzyme	Recessive
ENSG00000121552	CSTA	K13907	ENSG00000121552.3	01002 Peptidases and inhibitors	Enzyme	Recessive
ENSG00000160213	CSTB	K13907	ENSG00000160213.6	01002 Peptidases and inhibitors	Enzyme	Recessive
ENSG00000170373	CST1	K13897	ENSG00000170373.8	01002 Peptidases and inhibitors	Enzyme	undefined
ENSG00000170369	CST2	K13898	ENSG00000170369.3	01002 Peptidases and inhibitors	Enzyme	undefined
ENSG00000101439	CST3	K13899	ENSG00000101439.8	01002 Peptidases and inhibitors	Enzyme	Dominant
ENSG00000101441	CST4	K13900	ENSG00000101441.4	01002 Peptidases and inhibitors	Enzyme	undefined
ENSG00000170367	CST5	K13901	ENSG00000170367.4	01002 Peptidases and inhibitors	Enzyme	undefined
ENSG00000175315	CST6	K13902	ENSG00000175315.2	01002 Peptidases and inhibitors	Enzyme	Recessive
ENSG00000077984	CST7	K13903	ENSG00000077984.5	01002 Peptidases and inhibitors	Enzyme	undefined
ENSG00000125815	CST8	K13904	ENSG00000125815.8	01002 Peptidases and inhibitors	Enzyme	undefined
ENSG00000173335	CST9	K13905	ENSG00000173335.4	01002 Peptidases and inhibitors	Enzyme	undefined
ENSG00000101435	CST9L	K13905	ENSG00000101435.4	01002 Peptidases and inhibitors	Enzyme	undefined
ENSG00000125831	CST11	K13906	ENSG00000125831.9	01002 Peptidases and inhibitors	Enzyme	undefined
ENSG00000113889	KNG1	K03898	ENSG00000113889.11	01002 Peptidases and inhibitors	Enzyme	undefined
ENSG00000145192	AHSG	K23409	ENSG00000145192.12	01002 Peptidases and inhibitors	Enzyme	Recessive
ENSG00000113905	HRG	K23410	ENSG00000113905.4	01002 Peptidases and inhibitors	Enzyme	Dominant
ENSG00000090512	FETUB	K23411	ENSG00000090512.11	01002 Peptidases and inhibitors	Enzyme	undefined
ENSG00000153113	CAST	K04281	ENSG00000153113.23	01002 Peptidases and inhibitors	Enzyme	Recessive
ENSG00000249437	NAIP	K12807	ENSG00000249437.7	04054 Pattern recognition receptors	Receptor	undefined
ENSG00000110330	BIRC2	K16060	ENSG00000110330.8	04121 Ubiquitin system	transcription_translation_machinery	undefined
ENSG00000023445	BIRC3	K16060	ENSG00000023445.13	04121 Ubiquitin system	transcription_translation_machinery	undefined
ENSG00000101966	XIAP	K04725	ENSG00000101966.12	04121 Ubiquitin system	transcription_translation_machinery	Recessive
ENSG00000089685	BIRC5	K08731	ENSG00000089685.14	03036 Chromosome and associated proteins	transcription_translation_machinery	undefined
ENSG00000115760	BIRC6	K10586	ENSG00000115760.13	04121 Ubiquitin system	transcription_translation_machinery	undefined
ENSG00000101197	BIRC7	K16061	ENSG00000101197.12	04121 Ubiquitin system	transcription_translation_machinery	undefined
ENSG00000102265	TIMP1	K16451	ENSG00000102265.11	01002 Peptidases and inhibitors	Enzyme	undefined
ENSG00000035862	TIMP2	K22583	ENSG00000035862.12	01002 Peptidases and inhibitors	Enzyme	undefined
ENSG00000100234	TIMP3	K16866	ENSG00000100234.11	01002 Peptidases and inhibitors	Enzyme	Dominant
ENSG00000157150	TIMP4	K22584	ENSG00000157150.4	01002 Peptidases and inhibitors	Enzyme	undefined
ENSG00000175899	A2M	K03910	ENSG00000175899.14	04131 Membrane trafficking	Membrane_trafficking	undefined
ENSG00000126838	PZP	K23589	ENSG00000126838.9	01002 Peptidases and inhibitors	Enzyme	undefined
ENSG00000156535	CD109	K06530	ENSG00000156535.13	01002 Peptidases and inhibitors	Enzyme	undefined
ENSG00000166535	A2ML1	K23593	ENSG00000166535.19	01002 Peptidases and inhibitors	Enzyme	Dominant
ENSG00000125730	C3	K03990	ENSG00000125730.16	04131 Membrane trafficking	Membrane_trafficking	Ambiguous
ENSG00000244731	C4A	K03989	ENSG00000244731.7	01002 Peptidases and inhibitors	Enzyme	Recessive
ENSG00000224389	C4B	K03989	ENSG00000224389.8	01002 Peptidases and inhibitors	Enzyme	undefined
ENSG00000106804	C5	K03994	ENSG00000106804.7	01002 Peptidases and inhibitors	Enzyme	Recessive
ENSG00000079257	LXN	K23594	ENSG00000079257.7	01002 Peptidases and inhibitors	Enzyme	undefined
ENSG00000118849	RARRES1	K23595	ENSG00000118849.9	01002 Peptidases and inhibitors	Enzyme	undefined
ENSG00000102109	PCSK1N	K23596	ENSG00000102109.8	01002 Peptidases and inhibitors	Enzyme	undefined
ENSG00000089220	PEBP1	K06910	ENSG00000089220.4	01002 Peptidases and inhibitors	Enzyme	undefined
ENSG00000186652	PRG2	K10786	ENSG00000186652.9	01002 Peptidases and inhibitors	Enzyme	undefined
ENSG00000134193	REG4	K22244	ENSG00000134193.14	01002 Peptidases and inhibitors	Enzyme	undefined
ENSG00000120057	SFRP5	K02222	ENSG00000120057.4	01002 Peptidases and inhibitors	Enzyme	undefined
ENSG00000172269	DPAGT1	K01001	ENSG00000172269.18	01003 Glycosyltransferases	Enzyme	Recessive
ENSG00000101901	ALG13	K07432	ENSG00000101901.11	01003 Glycosyltransferases	Enzyme	other
ENSG00000172339	ALG14	K07441	ENSG00000172339.9	01003 Glycosyltransferases	Enzyme	Recessive
ENSG00000033011	ALG1	K03842	ENSG00000033011.11	01003 Glycosyltransferases	Enzyme	Recessive
ENSG00000119523	ALG2	K03843	ENSG00000119523.9	01003 Glycosyltransferases	Enzyme	Recessive
ENSG00000253710	ALG11	K03844	ENSG00000253710.2	01003 Glycosyltransferases	Enzyme	Recessive
ENSG00000214160	ALG3	K03845	ENSG00000214160.9	01003 Glycosyltransferases	Enzyme	Recessive
ENSG00000182858	ALG12	K03847	ENSG00000182858.13	01003 Glycosyltransferases	Enzyme	Recessive
ENSG00000086848	ALG9	K03846	ENSG00000086848.14	01003 Glycosyltransferases	Enzyme	Recessive
ENSG00000120697	ALG5	K00729	ENSG00000120697.8	01003 Glycosyltransferases	Enzyme	undefined
ENSG00000088035	ALG6	K03848	ENSG00000088035.15	01003 Glycosyltransferases	Enzyme	Recessive
ENSG00000159063	ALG8	K03849	ENSG00000159063.12	01003 Glycosyltransferases	Enzyme	Ambiguous
ENSG00000139133	ALG10	K03850	ENSG00000139133.6	01003 Glycosyltransferases	Enzyme	undefined
ENSG00000175548	ALG10B	K03850	ENSG00000175548.8	01003 Glycosyltransferases	Enzyme	Dominant
ENSG00000134910	STT3A	K07151	ENSG00000134910.12	01003 Glycosyltransferases	Enzyme	Recessive
ENSG00000163527	STT3B	K07151	ENSG00000163527.9	01003 Glycosyltransferases	Enzyme	Recessive
ENSG00000000419	DPM1	K00721	ENSG00000000419.12	01003 Glycosyltransferases	Enzyme	Recessive
ENSG00000174473	GALNTL6	K00710	ENSG00000174473.15	01003 Glycosyltransferases	Enzyme	undefined
ENSG00000136542	GALNT5	K00710	ENSG00000136542.8	01003 Glycosyltransferases	Enzyme	undefined
ENSG00000185274	WBSCR17	K00710	ENSG00000185274.11	01003 Glycosyltransferases	Enzyme	undefined
ENSG00000178234	GALNT11	K00710	ENSG00000178234.12	01003 Glycosyltransferases	Enzyme	undefined
ENSG00000119514	GALNT12	K00710	ENSG00000119514.6	01003 Glycosyltransferases	Enzyme	undefined
ENSG00000144278	GALNT13	K00710	ENSG00000144278.14	01003 Glycosyltransferases	Enzyme	undefined
ENSG00000158089	GALNT14	K00710	ENSG00000158089.14	01003 Glycosyltransferases	Enzyme	undefined
ENSG00000100626	GALNT16	K00710	ENSG00000100626.16	01003 Glycosyltransferases	Enzyme	undefined
ENSG00000131386	GALNT15	K00710	ENSG00000131386.17	01003 Glycosyltransferases	Enzyme	undefined
ENSG00000110328	GALNT18	K00710	ENSG00000110328.5	01003 Glycosyltransferases	Enzyme	undefined
ENSG00000106648	GALNTL5	K00710	ENSG00000106648.13	01003 Glycosyltransferases	Enzyme	undefined
ENSG00000164574	GALNT10	K00710	ENSG00000164574.15	01003 Glycosyltransferases	Enzyme	undefined
ENSG00000143641	GALNT2	K00710	ENSG00000143641.9	01003 Glycosyltransferases	Enzyme	Recessive
ENSG00000115339	GALNT3	K00710	ENSG00000115339.13	01003 Glycosyltransferases	Enzyme	Recessive
ENSG00000141429	GALNT1	K00710	ENSG00000141429.13	01003 Glycosyltransferases	Enzyme	undefined
ENSG00000139629	GALNT6	K00710	ENSG00000139629.15	01003 Glycosyltransferases	Enzyme	undefined
ENSG00000257594	GALNT4	K00710	ENSG00000257594.3	01003 Glycosyltransferases	Enzyme	undefined
ENSG00000182870	GALNT9	K00710	ENSG00000182870.12	01003 Glycosyltransferases	Enzyme	undefined
ENSG00000109586	GALNT7	K00710	ENSG00000109586.11	01003 Glycosyltransferases	Enzyme	undefined
ENSG00000130035	GALNT8	K00710	ENSG00000130035.6	01003 Glycosyltransferases	Enzyme	undefined
ENSG00000259075	POC1B-GALNT4	K00710	ENSG00000259075.6	01003 Glycosyltransferases	Enzyme	undefined
ENSG00000147162	OGT	K09667	ENSG00000147162.13	03036 Chromosome and associated proteins	transcription_translation_machinery	Recessive
ENSG00000163378	EOGT	K18134	ENSG00000163378.13	01003 Glycosyltransferases	Enzyme	Recessive
ENSG00000103489	XYLT1	K00771	ENSG00000103489.11	01003 Glycosyltransferases	Enzyme	Recessive
ENSG00000015532	XYLT2	K00771	ENSG00000015532.9	01003 Glycosyltransferases	Enzyme	Recessive
ENSG00000130714	POMT1	K00728	ENSG00000130714.15	01003 Glycosyltransferases	Enzyme	Recessive
ENSG00000009830	POMT2	K00728	ENSG00000009830.11	01003 Glycosyltransferases	Enzyme	Recessive
ENSG00000125247	TMTC4	K23424	ENSG00000125247.15	01003 Glycosyltransferases	Enzyme	undefined
ENSG00000139324	TMTC3	K23424	ENSG00000139324.11	01003 Glycosyltransferases	Enzyme	Recessive
ENSG00000133687	TMTC1	K23424	ENSG00000133687.15	01003 Glycosyltransferases	Enzyme	undefined
ENSG00000179104	TMTC2	K23424	ENSG00000179104.8	01003 Glycosyltransferases	Enzyme	undefined
ENSG00000101346	POFUT1	K03691	ENSG00000101346.13	01003 Glycosyltransferases	Enzyme	Dominant
ENSG00000186866	POFUT2	K03691	ENSG00000186866.16	01003 Glycosyltransferases	Enzyme	undefined
ENSG00000163389	POGLUT1	K13667	ENSG00000163389.10	01003 Glycosyltransferases	Enzyme	Ambiguous
ENSG00000130309	COLGALT1	K11703	ENSG00000130309.10	01003 Glycosyltransferases	Enzyme	Recessive
ENSG00000198756	COLGALT2	K11703	ENSG00000198756.10	01003 Glycosyltransferases	Enzyme	undefined
ENSG00000106397	PLOD3	K13646	ENSG00000106397.11	01003 Glycosyltransferases	Enzyme	Recessive
ENSG00000165195	PIGA	K03857	ENSG00000165195.15	01003 Glycosyltransferases	Enzyme	Recessive
ENSG00000143315	PIGM	K05284	ENSG00000143315.6	01003 Glycosyltransferases	Enzyme	Recessive
ENSG00000060642	PIGV	K07542	ENSG00000060642.10	01003 Glycosyltransferases	Enzyme	Recessive
ENSG00000069943	PIGB	K05286	ENSG00000069943.9	01003 Glycosyltransferases	Enzyme	Recessive
ENSG00000119227	PIGZ	K08098	ENSG00000119227.7	01003 Glycosyltransferases	Enzyme	undefined
ENSG00000148154	UGCG	K00720	ENSG00000148154.9	01003 Glycosyltransferases	Enzyme	undefined
ENSG00000174607	UGT8	K04628	ENSG00000174607.10	01003 Glycosyltransferases	Enzyme	undefined
ENSG00000118276	B4GALT6	K07553	ENSG00000118276.11	01003 Glycosyltransferases	Enzyme	undefined
ENSG00000172318	B3GALT1	K07819	ENSG00000172318.5	01003 Glycosyltransferases	Enzyme	undefined
ENSG00000162630	B3GALT2	K07820	ENSG00000162630.5	01003 Glycosyltransferases	Enzyme	undefined
ENSG00000183778	B3GALT5	K03877	ENSG00000183778.17	01003 Glycosyltransferases	Enzyme	undefined
ENSG00000086062	B4GALT1	K07966	ENSG00000086062.12	04131 Membrane trafficking	Membrane_trafficking	Recessive
ENSG00000117411	B4GALT2	K07967	ENSG00000117411.16	01003 Glycosyltransferases	Enzyme	undefined
ENSG00000158850	B4GALT3	K07968	ENSG00000158850.14	01003 Glycosyltransferases	Enzyme	undefined
ENSG00000121578	B4GALT4	K07969	ENSG00000121578.12	01003 Glycosyltransferases	Enzyme	undefined
ENSG00000158470	B4GALT5	K09905	ENSG00000158470.5	01003 Glycosyltransferases	Enzyme	undefined
ENSG00000170340	B3GNT2	K00741	ENSG00000170340.10	01003 Glycosyltransferases	Enzyme	undefined
ENSG00000179913	B3GNT3	K07970	ENSG00000179913.10	01003 Glycosyltransferases	Enzyme	undefined
ENSG00000176383	B3GNT4	K07971	ENSG00000176383.8	01003 Glycosyltransferases	Enzyme	undefined
ENSG00000176597	B3GNT5	K03766	ENSG00000176597.11	01003 Glycosyltransferases	Enzyme	undefined
ENSG00000198488	B3GNT6	K00739	ENSG00000198488.10	01003 Glycosyltransferases	Enzyme	undefined
ENSG00000156966	B3GNT7	K09664	ENSG00000156966.6	01003 Glycosyltransferases	Enzyme	undefined
ENSG00000177191	B3GNT8	K09665	ENSG00000177191.2	01003 Glycosyltransferases	Enzyme	undefined
ENSG00000237172	B3GNT9	K18705	ENSG00000237172.3	01003 Glycosyltransferases	Enzyme	undefined
ENSG00000106392	C1GALT1	K00731	ENSG00000106392.10	01003 Glycosyltransferases	Enzyme	undefined
ENSG00000171155	C1GALT1C1	K09653	ENSG00000171155.7	01003 Glycosyltransferases	Enzyme	undefined
ENSG00000223658	C1GALT1C1L	K09653	ENSG00000223658.7	01003 Glycosyltransferases	Enzyme	undefined
ENSG00000111846	GCNT2	K00742	ENSG00000111846.16	01003 Glycosyltransferases	Enzyme	Ambiguous
ENSG00000174951	FUT1	K00718	ENSG00000174951.10	04131 Membrane trafficking	Membrane_trafficking	undefined
ENSG00000176920	FUT2	K00718	ENSG00000176920.11	04131 Membrane trafficking	Membrane_trafficking	undefined
ENSG00000175164	ABO	K00709	ENSG00000175164.13	01003 Glycosyltransferases	Enzyme	undefined
ENSG00000184389	A3GALT2	K20736	ENSG00000184389.9	01003 Glycosyltransferases	Enzyme	undefined
ENSG00000204007	GLT6D1	K20886	ENSG00000204007.6	01003 Glycosyltransferases	Enzyme	undefined
ENSG00000171124	FUT3	K00716	ENSG00000171124.12	01003 Glycosyltransferases	Enzyme	undefined
ENSG00000196371	FUT4	K07632	ENSG00000196371.3	01003 Glycosyltransferases	Enzyme	undefined
ENSG00000130383	FUT5	K07633	ENSG00000130383.7	01003 Glycosyltransferases	Enzyme	undefined
ENSG00000156413	FUT6	K07634	ENSG00000156413.13	01003 Glycosyltransferases	Enzyme	undefined
ENSG00000180549	FUT7	K07635	ENSG00000180549.7	01003 Glycosyltransferases	Enzyme	undefined
ENSG00000172461	FUT9	K03663	ENSG00000172461.10	01003 Glycosyltransferases	Enzyme	undefined
ENSG00000128274	A4GALT	K01988	ENSG00000128274.15	01003 Glycosyltransferases	Enzyme	undefined
ENSG00000169255	B3GALNT1	K00719	ENSG00000169255.13	01003 Glycosyltransferases	Enzyme	undefined
ENSG00000167080	B4GALNT2	K09655	ENSG00000167080.8	01003 Glycosyltransferases	Enzyme	undefined
ENSG00000148288	GBGT1	K00722	ENSG00000148288.11	01003 Glycosyltransferases	Enzyme	undefined
ENSG00000131446	MGAT1	K00726	ENSG00000131446.16	01003 Glycosyltransferases	Enzyme	undefined
ENSG00000168282	MGAT2	K00736	ENSG00000168282.5	01003 Glycosyltransferases	Enzyme	Recessive
ENSG00000128268	MGAT3	K00737	ENSG00000128268.11	01003 Glycosyltransferases	Enzyme	undefined
ENSG00000071073	MGAT4A	K00738	ENSG00000071073.12	01003 Glycosyltransferases	Enzyme	undefined
ENSG00000161013	MGAT4B	K00738	ENSG00000161013.16	01003 Glycosyltransferases	Enzyme	undefined
ENSG00000205301	MGAT4D	K00738	ENSG00000205301.11	01003 Glycosyltransferases	Enzyme	undefined
ENSG00000182050	MGAT4C	K13748	ENSG00000182050.13	01003 Glycosyltransferases	Enzyme	undefined
ENSG00000152127	MGAT5	K00744	ENSG00000152127.8	01003 Glycosyltransferases	Enzyme	undefined
ENSG00000033170	FUT8	K00717	ENSG00000033170.16	01003 Glycosyltransferases	Enzyme	Recessive
ENSG00000172728	FUT10	K09669	ENSG00000172728.15	01003 Glycosyltransferases	Enzyme	undefined
ENSG00000187210	GCNT1	K00727	ENSG00000187210.12	01003 Glycosyltransferases	Enzyme	undefined
ENSG00000140297	GCNT3	K09662	ENSG00000140297.12	01003 Glycosyltransferases	Enzyme	undefined
ENSG00000176928	GCNT4	K09663	ENSG00000176928.5	01003 Glycosyltransferases	Enzyme	undefined
ENSG00000118017	A4GNT	K08251	ENSG00000118017.3	01003 Glycosyltransferases	Enzyme	undefined
ENSG00000027847	B4GALT7	K00733	ENSG00000027847.13	01003 Glycosyltransferases	Enzyme	Recessive
ENSG00000176022	B3GALT6	K00734	ENSG00000176022.4	01003 Glycosyltransferases	Enzyme	Recessive
ENSG00000109956	B3GAT1	K00735	ENSG00000109956.12	01003 Glycosyltransferases	Enzyme	undefined
ENSG00000112309	B3GAT2	K10157	ENSG00000112309.10	01003 Glycosyltransferases	Enzyme	undefined
ENSG00000149541	B3GAT3	K10158	ENSG00000149541.9	01003 Glycosyltransferases	Enzyme	Recessive
ENSG00000147408	CSGALNACT1	K00746	ENSG00000147408.14	01003 Glycosyltransferases	Enzyme	Recessive
ENSG00000169826	CSGALNACT2	K00746	ENSG00000169826.7	01003 Glycosyltransferases	Enzyme	undefined
ENSG00000198108	CHSY3	K13499	ENSG00000198108.3	01003 Glycosyltransferases	Enzyme	undefined
ENSG00000131873	CHSY1	K13499	ENSG00000131873.5	01003 Glycosyltransferases	Enzyme	Recessive
ENSG00000123989	CHPF	K00747	ENSG00000123989.13	01003 Glycosyltransferases	Enzyme	undefined
ENSG00000033100	CHPF2	K03419	ENSG00000033100.16	01003 Glycosyltransferases	Enzyme	undefined
ENSG00000182197	EXT1	K02366	ENSG00000182197.10	01003 Glycosyltransferases	Enzyme	Dominant
ENSG00000151348	EXT2	K02367	ENSG00000151348.13	01003 Glycosyltransferases	Enzyme	Ambiguous
ENSG00000158008	EXTL1	K02368	ENSG00000158008.9	01003 Glycosyltransferases	Enzyme	undefined
ENSG00000162694	EXTL2	K02369	ENSG00000162694.13	01003 Glycosyltransferases	Enzyme	undefined
ENSG00000012232	EXTL3	K02370	ENSG00000012232.8	01003 Glycosyltransferases	Enzyme	Recessive
ENSG00000085998	POMGNT1	K09666	ENSG00000085998.13	01003 Glycosyltransferases	Enzyme	Recessive
ENSG00000144647	POMGNT2	K18207	ENSG00000144647.5	01003 Glycosyltransferases	Enzyme	Recessive
ENSG00000106692	FKTN	K19872	ENSG00000106692.13	04131 Membrane trafficking	Membrane_trafficking	Recessive
ENSG00000181027	FKRP	K19873	ENSG00000181027.10	04131 Membrane trafficking	Membrane_trafficking	Recessive
ENSG00000118600	TMEM5	K21052	ENSG00000118600.11	01003 Glycosyltransferases	Enzyme	Recessive
ENSG00000174684	B4GAT1	K21032	ENSG00000174684.6	01003 Glycosyltransferases	Enzyme	Recessive
ENSG00000133424	LARGE1	K09668	ENSG00000133424.20	01003 Glycosyltransferases	Enzyme	Recessive
ENSG00000165905	LARGE2	K09668	ENSG00000165905.17	01003 Glycosyltransferases	Enzyme	undefined
ENSG00000170961	HAS2	K00752	ENSG00000170961.6	01003 Glycosyltransferases	Enzyme	undefined
ENSG00000105509	HAS1	K00752	ENSG00000105509.10	01003 Glycosyltransferases	Enzyme	undefined
ENSG00000103044	HAS3	K00752	ENSG00000103044.10	01003 Glycosyltransferases	Enzyme	undefined
ENSG00000100060	MFNG	K05948	ENSG00000100060.17	01003 Glycosyltransferases	Enzyme	undefined
ENSG00000106003	LFNG	K05948	ENSG00000106003.12	01003 Glycosyltransferases	Enzyme	Recessive
ENSG00000169733	RFNG	K05948	ENSG00000169733.11	01003 Glycosyltransferases	Enzyme	undefined
ENSG00000187676	B3GLCT	K13675	ENSG00000187676.7	01003 Glycosyltransferases	Enzyme	Recessive
ENSG00000151233	GXYLT1	K13676	ENSG00000151233.10	01003 Glycosyltransferases	Enzyme	undefined
ENSG00000172986	GXYLT2	K13676	ENSG00000172986.12	01003 Glycosyltransferases	Enzyme	undefined
ENSG00000173950	XXYLT1	K23800	ENSG00000173950.15	01003 Glycosyltransferases	Enzyme	undefined
ENSG00000235863	B3GALT4	K00715	ENSG00000235863.3	01003 Glycosyltransferases	Enzyme	undefined
ENSG00000135454	B4GALNT1	K00725	ENSG00000135454.13	01003 Glycosyltransferases	Enzyme	Recessive
ENSG00000162885	B3GALNT2	K09654	ENSG00000162885.12	01003 Glycosyltransferases	Enzyme	Recessive
ENSG00000139044	B4GALNT3	K09656	ENSG00000139044.10	01003 Glycosyltransferases	Enzyme	undefined
ENSG00000182272	B4GALNT4	K09657	ENSG00000182272.11	01003 Glycosyltransferases	Enzyme	undefined
ENSG00000167889	MGAT5B	K09661	ENSG00000167889.12	01003 Glycosyltransferases	Enzyme	undefined
ENSG00000008513	ST3GAL1	K00780	ENSG00000008513.14	01003 Glycosyltransferases	Enzyme	undefined
ENSG00000157350	ST3GAL2	K03368	ENSG00000157350.12	01003 Glycosyltransferases	Enzyme	undefined
ENSG00000110080	ST3GAL4	K03494	ENSG00000110080.18	01003 Glycosyltransferases	Enzyme	undefined
ENSG00000126091	ST3GAL3	K00781	ENSG00000126091.19	01003 Glycosyltransferases	Enzyme	Recessive
ENSG00000115525	ST3GAL5	K03370	ENSG00000115525.17	01003 Glycosyltransferases	Enzyme	Recessive
ENSG00000064225	ST3GAL6	K03792	ENSG00000064225.12	01003 Glycosyltransferases	Enzyme	undefined
ENSG00000073849	ST6GAL1	K00778	ENSG00000073849.14	01003 Glycosyltransferases	Enzyme	undefined
ENSG00000144057	ST6GAL2	K00779	ENSG00000144057.15	01003 Glycosyltransferases	Enzyme	undefined
ENSG00000070526	ST6GALNAC1	K03479	ENSG00000070526.14	01003 Glycosyltransferases	Enzyme	undefined
ENSG00000070731	ST6GALNAC2	K06616	ENSG00000070731.10	01003 Glycosyltransferases	Enzyme	undefined
ENSG00000184005	ST6GALNAC3	K03373	ENSG00000184005.10	01003 Glycosyltransferases	Enzyme	undefined
ENSG00000136840	ST6GALNAC4	K03374	ENSG00000136840.18	01003 Glycosyltransferases	Enzyme	undefined
ENSG00000117069	ST6GALNAC5	K03375	ENSG00000117069.14	01003 Glycosyltransferases	Enzyme	undefined
ENSG00000160408	ST6GALNAC6	K03376	ENSG00000160408.14	01003 Glycosyltransferases	Enzyme	undefined
ENSG00000111728	ST8SIA1	K03371	ENSG00000111728.10	01003 Glycosyltransferases	Enzyme	undefined
ENSG00000140557	ST8SIA2	K06612	ENSG00000140557.11	01003 Glycosyltransferases	Enzyme	undefined
ENSG00000177511	ST8SIA3	K06613	ENSG00000177511.5	01003 Glycosyltransferases	Enzyme	undefined
ENSG00000113532	ST8SIA4	K06614	ENSG00000113532.12	01003 Glycosyltransferases	Enzyme	undefined
ENSG00000101638	ST8SIA5	K03369	ENSG00000101638.13	01003 Glycosyltransferases	Enzyme	undefined
ENSG00000148488	ST8SIA6	K06615	ENSG00000148488.15	01003 Glycosyltransferases	Enzyme	undefined
ENSG00000111713	GYS2	K00693	ENSG00000111713.2	01003 Glycosyltransferases	Enzyme	Recessive
ENSG00000104812	GYS1	K00693	ENSG00000104812.14	01003 Glycosyltransferases	Enzyme	Recessive
ENSG00000163754	GYG1	K00750	ENSG00000163754.17	01003 Glycosyltransferases	Enzyme	Recessive
ENSG00000056998	GYG2	K00750	ENSG00000056998.19	01003 Glycosyltransferases	Enzyme	undefined
ENSG00000173610	UGT2A1	K00699	ENSG00000173610.12	01003 Glycosyltransferases	Enzyme	undefined
ENSG00000135220	UGT2A3	K00699	ENSG00000135220.10	01003 Glycosyltransferases	Enzyme	undefined
ENSG00000197888	UGT2B17	K00699	ENSG00000197888.2	01003 Glycosyltransferases	Enzyme	undefined
ENSG00000213759	UGT2B11	K00699	ENSG00000213759.9	01003 Glycosyltransferases	Enzyme	undefined
ENSG00000135226	UGT2B28	K00699	ENSG00000135226.17	01003 Glycosyltransferases	Enzyme	undefined
ENSG00000167165	UGT1A6	K00699	ENSG00000167165.18	01003 Glycosyltransferases	Enzyme	undefined
ENSG00000244474	UGT1A4	K00699	ENSG00000244474.5	01003 Glycosyltransferases	Enzyme	undefined
ENSG00000241635	UGT1A1	K00699	ENSG00000241635.7	01003 Glycosyltransferases	Enzyme	Recessive
ENSG00000243135	UGT1A3	K00699	ENSG00000243135.6	01003 Glycosyltransferases	Enzyme	undefined
ENSG00000109181	UGT2B10	K00699	ENSG00000109181.11	01003 Glycosyltransferases	Enzyme	undefined
ENSG00000241119	UGT1A9	K00699	ENSG00000241119.1	01003 Glycosyltransferases	Enzyme	undefined
ENSG00000171234	UGT2B7	K00699	ENSG00000171234.13	01003 Glycosyltransferases	Enzyme	undefined
ENSG00000242515	UGT1A10	K00699	ENSG00000242515.5	01003 Glycosyltransferases	Enzyme	undefined
ENSG00000242366	UGT1A8	K00699	ENSG00000242366.3	01003 Glycosyltransferases	Enzyme	undefined
ENSG00000240224	UGT1A5	K00699	ENSG00000240224.1	01003 Glycosyltransferases	Enzyme	undefined
ENSG00000196620	UGT2B15	K00699	ENSG00000196620.9	01003 Glycosyltransferases	Enzyme	undefined
ENSG00000244122	UGT1A7	K00699	ENSG00000244122.2	01003 Glycosyltransferases	Enzyme	undefined
ENSG00000156096	UGT2B4	K00699	ENSG00000156096.13	01003 Glycosyltransferases	Enzyme	undefined
ENSG00000271271	UGT2A2	K00699	ENSG00000271271.5	01003 Glycosyltransferases	Enzyme	undefined
ENSG00000102595	UGGT2	K11718	ENSG00000102595.19	01003 Glycosyltransferases	Enzyme	undefined
ENSG00000136731	UGGT1	K11718	ENSG00000136731.12	01003 Glycosyltransferases	Enzyme	undefined
ENSG00000129255	MPDU1	K09660	ENSG00000129255.15	01003 Glycosyltransferases	Enzyme	Recessive
ENSG00000178904	DPY19L3	K24553	ENSG00000178904.18	01003 Glycosyltransferases	Enzyme	undefined
ENSG00000173852	DPY19L1	K24553	ENSG00000173852.14	01003 Glycosyltransferases	Enzyme	undefined
ENSG00000177990	DPY19L2	K24553	ENSG00000177990.11	01003 Glycosyltransferases	Enzyme	Recessive
ENSG00000156162	DPY19L4	K24553	ENSG00000156162.16	01003 Glycosyltransferases	Enzyme	undefined
ENSG00000175264	CHST1	K01022	ENSG00000175264.7	01003 Glycosyltransferases	Enzyme	undefined
ENSG00000175040	CHST2	K04745	ENSG00000175040.5	01003 Glycosyltransferases	Enzyme	undefined
ENSG00000122863	CHST3	K01020	ENSG00000122863.5	01003 Glycosyltransferases	Enzyme	Recessive
ENSG00000140835	CHST4	K04746	ENSG00000140835.9	01003 Glycosyltransferases	Enzyme	undefined
ENSG00000135702	CHST5	K09670	ENSG00000135702.14	01003 Glycosyltransferases	Enzyme	undefined
ENSG00000183196	CHST6	K09671	ENSG00000183196.8	01003 Glycosyltransferases	Enzyme	Recessive
ENSG00000147119	CHST7	K04743	ENSG00000147119.3	01003 Glycosyltransferases	Enzyme	undefined
ENSG00000124302	CHST8	K09672	ENSG00000124302.12	01003 Glycosyltransferases	Enzyme	Recessive
ENSG00000154080	CHST9	K09673	ENSG00000154080.13	01003 Glycosyltransferases	Enzyme	undefined
ENSG00000115526	CHST10	K09674	ENSG00000115526.10	01003 Glycosyltransferases	Enzyme	undefined
ENSG00000171310	CHST11	K01017	ENSG00000171310.10	01003 Glycosyltransferases	Enzyme	Recessive
ENSG00000136213	CHST12	K04742	ENSG00000136213.9	01003 Glycosyltransferases	Enzyme	undefined
ENSG00000180767	CHST13	K07779	ENSG00000180767.9	01003 Glycosyltransferases	Enzyme	undefined
ENSG00000182022	CHST15	K08106	ENSG00000182022.17	03036 Chromosome and associated proteins	transcription_translation_machinery	undefined
ENSG00000128242	GAL3ST1	K01019	ENSG00000128242.12	01003 Glycosyltransferases	Enzyme	undefined
ENSG00000154252	GAL3ST2	K09675	ENSG00000154252.11	01003 Glycosyltransferases	Enzyme	undefined
ENSG00000175229	GAL3ST3	K09676	ENSG00000175229.6	01003 Glycosyltransferases	Enzyme	undefined
ENSG00000197093	GAL3ST4	K09677	ENSG00000197093.10	01003 Glycosyltransferases	Enzyme	undefined
ENSG00000153936	HS2ST1	K02513	ENSG00000153936.16	01003 Glycosyltransferases	Enzyme	Recessive
ENSG00000002587	HS3ST1	K01024	ENSG00000002587.9	01003 Glycosyltransferases	Enzyme	undefined
ENSG00000122254	HS3ST2	K07808	ENSG00000122254.6	01003 Glycosyltransferases	Enzyme	undefined
ENSG00000125430	HS3ST3B1	K07809	ENSG00000125430.8	01003 Glycosyltransferases	Enzyme	undefined
ENSG00000153976	HS3ST3A1	K07809	ENSG00000153976.2	01003 Glycosyltransferases	Enzyme	undefined
ENSG00000182601	HS3ST4	K09678	ENSG00000182601.6	01003 Glycosyltransferases	Enzyme	undefined
ENSG00000249853	HS3ST5	K08104	ENSG00000249853.7	01003 Glycosyltransferases	Enzyme	undefined
ENSG00000162040	HS3ST6	K09679	ENSG00000162040.6	01003 Glycosyltransferases	Enzyme	undefined
ENSG00000136720	HS6ST1	K02514	ENSG00000136720.6	01003 Glycosyltransferases	Enzyme	Dominant
ENSG00000171004	HS6ST2	K08102	ENSG00000171004.18	01003 Glycosyltransferases	Enzyme	Recessive
ENSG00000185352	HS6ST3	K08103	ENSG00000185352.8	01003 Glycosyltransferases	Enzyme	undefined
ENSG00000070614	NDST1	K02576	ENSG00000070614.14	01003 Glycosyltransferases	Enzyme	Recessive
ENSG00000166507	NDST2	K02577	ENSG00000166507.17	01003 Glycosyltransferases	Enzyme	undefined
ENSG00000164100	NDST3	K02578	ENSG00000164100.8	01003 Glycosyltransferases	Enzyme	undefined
ENSG00000138653	NDST4	K02579	ENSG00000138653.9	01003 Glycosyltransferases	Enzyme	undefined
ENSG00000111962	UST	K03193	ENSG00000111962.7	01003 Glycosyltransferases	Enzyme	undefined
ENSG00000169105	CHST14	K08105	ENSG00000169105.7	01003 Glycosyltransferases	Enzyme	Recessive
ENSG00000169710	FASN	K00665	ENSG00000169710.8	01004 Lipid biosynthesis proteins	Enzyme	undefined
ENSG00000100294	MCAT	K00645	ENSG00000100294.12	01004 Lipid biosynthesis proteins	Enzyme	undefined
ENSG00000151093	OXSM	K09458	ENSG00000151093.7	01004 Lipid biosynthesis proteins	Enzyme	undefined
ENSG00000149084	HSD17B12	K10251	ENSG00000149084.12	01004 Lipid biosynthesis proteins	Enzyme	undefined
ENSG00000206527	HACD2	K10703	ENSG00000206527.9	01004 Lipid biosynthesis proteins	Enzyme	undefined
ENSG00000165996	HACD1	K10703	ENSG00000165996.13	01004 Lipid biosynthesis proteins	Enzyme	undefined
ENSG00000188921	HACD4	K10703	ENSG00000188921.13	01004 Lipid biosynthesis proteins	Enzyme	undefined
ENSG00000074696	HACD3	K10703	ENSG00000074696.12	01004 Lipid biosynthesis proteins	Enzyme	undefined
ENSG00000115425	PECR	K07753	ENSG00000115425.13	01004 Lipid biosynthesis proteins	Enzyme	undefined
ENSG00000099797	TECR	K10258	ENSG00000099797.13	01004 Lipid biosynthesis proteins	Enzyme	Recessive
ENSG00000152463	OLAH	K01071	ENSG00000152463.14	01004 Lipid biosynthesis proteins	Enzyme	undefined
ENSG00000131238	PPT1	K01074	ENSG00000131238.16	01004 Lipid biosynthesis proteins	Enzyme	Recessive
ENSG00000221988	PPT2	K01074	ENSG00000221988.12	01004 Lipid biosynthesis proteins	Enzyme	undefined
ENSG00000177465	ACOT4	K01068	ENSG00000177465.4	01004 Lipid biosynthesis proteins	Enzyme	undefined
ENSG00000119673	ACOT2	K01068	ENSG00000119673.14	01004 Lipid biosynthesis proteins	Enzyme	undefined
ENSG00000184227	ACOT1	K01068	ENSG00000184227.7	01004 Lipid biosynthesis proteins	Enzyme	undefined
ENSG00000205669	ACOT6	K11993	ENSG00000205669.2	01004 Lipid biosynthesis proteins	Enzyme	undefined
ENSG00000097021	ACOT7	K17360	ENSG00000097021.19	01004 Lipid biosynthesis proteins	Enzyme	undefined
ENSG00000123130	ACOT9	K17361	ENSG00000123130.16	01004 Lipid biosynthesis proteins	Enzyme	undefined
ENSG00000162390	ACOT11	K12417	ENSG00000162390.17	01004 Lipid biosynthesis proteins	Enzyme	undefined
ENSG00000112304	ACOT13	K17362	ENSG00000112304.10	01004 Lipid biosynthesis proteins	Enzyme	undefined
ENSG00000099194	SCD	K00507	ENSG00000099194.5	01004 Lipid biosynthesis proteins	Enzyme	undefined
ENSG00000145284	SCD5	K00507	ENSG00000145284.11	01004 Lipid biosynthesis proteins	Enzyme	Dominant
ENSG00000221968	FADS3	K10225	ENSG00000221968.8	01004 Lipid biosynthesis proteins	Enzyme	undefined
ENSG00000149485	FADS1	K10224	ENSG00000149485.18	01004 Lipid biosynthesis proteins	Enzyme	undefined
ENSG00000134824	FADS2	K10226	ENSG00000134824.13	01004 Lipid biosynthesis proteins	Enzyme	undefined
ENSG00000143753	DEGS1	K04712	ENSG00000143753.12	01004 Lipid biosynthesis proteins	Enzyme	Recessive
ENSG00000168350	DEGS2	K04712	ENSG00000168350.7	01004 Lipid biosynthesis proteins	Enzyme	undefined
ENSG00000172782	FADS6	K12419	ENSG00000172782.11	01004 Lipid biosynthesis proteins	Enzyme	undefined
ENSG00000066322	ELOVL1	K10247	ENSG00000066322.14	01004 Lipid biosynthesis proteins	Enzyme	Dominant
ENSG00000197977	ELOVL2	K10205	ENSG00000197977.3	01004 Lipid biosynthesis proteins	Enzyme	undefined
ENSG00000118402	ELOVL4	K10249	ENSG00000118402.5	01004 Lipid biosynthesis proteins	Enzyme	Ambiguous
ENSG00000012660	ELOVL5	K10244	ENSG00000012660.13	01004 Lipid biosynthesis proteins	Enzyme	Dominant
ENSG00000170522	ELOVL6	K10203	ENSG00000170522.9	01004 Lipid biosynthesis proteins	Enzyme	undefined
ENSG00000164181	ELOVL7	K10250	ENSG00000164181.13	01004 Lipid biosynthesis proteins	Enzyme	undefined
ENSG00000119915	ELOVL3	K10248	ENSG00000119915.4	01004 Lipid biosynthesis proteins	Enzyme	undefined
ENSG00000154930	ACSS1	K01895	ENSG00000154930.14	01004 Lipid biosynthesis proteins	Enzyme	undefined
ENSG00000131069	ACSS2	K01895	ENSG00000131069.19	01004 Lipid biosynthesis proteins	Enzyme	undefined
ENSG00000111058	ACSS3	K01908	ENSG00000111058.7	01004 Lipid biosynthesis proteins	Enzyme	undefined
ENSG00000081760	AACS	K01907	ENSG00000081760.16	01004 Lipid biosynthesis proteins	Enzyme	undefined
ENSG00000166743	ACSM1	K23756	ENSG00000166743.9	01004 Lipid biosynthesis proteins	Enzyme	undefined
ENSG00000183747	ACSM2A	K01896	ENSG00000183747.11	01004 Lipid biosynthesis proteins	Enzyme	undefined
ENSG00000215009	ACSM4	K01896	ENSG00000215009.5	01004 Lipid biosynthesis proteins	Enzyme	undefined
ENSG00000183549	ACSM5	K01896	ENSG00000183549.10	01004 Lipid biosynthesis proteins	Enzyme	undefined
ENSG00000005187	ACSM3	K01896	ENSG00000005187.11	01004 Lipid biosynthesis proteins	Enzyme	undefined
ENSG00000066813	ACSM2B	K01896	ENSG00000066813.14	01004 Lipid biosynthesis proteins	Enzyme	undefined
ENSG00000173124	ACSM6	K01896	ENSG00000173124.14	01004 Lipid biosynthesis proteins	Enzyme	undefined
ENSG00000167107	ACSF2	K23617	ENSG00000167107.12	01004 Lipid biosynthesis proteins	Enzyme	undefined
ENSG00000164398	ACSL6	K01897	ENSG00000164398.12	01004 Lipid biosynthesis proteins	Enzyme	undefined
ENSG00000068366	ACSL4	K01897	ENSG00000068366.19	01004 Lipid biosynthesis proteins	Enzyme	Dominant
ENSG00000151726	ACSL1	K01897	ENSG00000151726.13	01004 Lipid biosynthesis proteins	Enzyme	undefined
ENSG00000197142	ACSL5	K01897	ENSG00000197142.10	01004 Lipid biosynthesis proteins	Enzyme	undefined
ENSG00000123983	ACSL3	K01897	ENSG00000123983.13	01004 Lipid biosynthesis proteins	Enzyme	undefined
ENSG00000103740	ACSBG1	K15013	ENSG00000103740.9	01004 Lipid biosynthesis proteins	Enzyme	undefined
ENSG00000130377	ACSBG2	K15013	ENSG00000130377.13	01004 Lipid biosynthesis proteins	Enzyme	undefined
ENSG00000130304	SLC27A1	K08745	ENSG00000130304.16	02000 Transporters-Solute carrier family (SLC)	Transporter	undefined
ENSG00000167114	SLC27A4	K08745	ENSG00000167114.12	02000 Transporters-Solute carrier family (SLC)	Transporter	undefined
ENSG00000140284	SLC27A2	K08746	ENSG00000140284.10	02000 Transporters-Solute carrier family (SLC)	Transporter	undefined
ENSG00000143554	SLC27A3	K08772	ENSG00000143554.13	02000 Transporters-Solute carrier family (SLC)	Transporter	undefined
ENSG00000157426	AASDH	K00142	ENSG00000157426.13	01004 Lipid biosynthesis proteins	Enzyme	undefined
ENSG00000119927	GPAM	K00629	ENSG00000119927.13	01004 Lipid biosynthesis proteins	Enzyme	undefined
ENSG00000186281	GPAT2	K00629	ENSG00000186281.12	01004 Lipid biosynthesis proteins	Enzyme	undefined
ENSG00000158669	GPAT4	K13506	ENSG00000158669.11	01004 Lipid biosynthesis proteins	Enzyme	undefined
ENSG00000138678	GPAT3	K13506	ENSG00000138678.10	01004 Lipid biosynthesis proteins	Enzyme	undefined
ENSG00000204310	AGPAT1	K13509	ENSG00000204310.12	01004 Lipid biosynthesis proteins	Enzyme	undefined
ENSG00000169692	AGPAT2	K13509	ENSG00000169692.12	01004 Lipid biosynthesis proteins	Enzyme	Recessive
ENSG00000172954	LCLAT1	K13513	ENSG00000172954.13	01004 Lipid biosynthesis proteins	Enzyme	undefined
ENSG00000172197	MBOAT1	K13517	ENSG00000172197.10	01004 Lipid biosynthesis proteins	Enzyme	undefined
ENSG00000143797	MBOAT2	K13517	ENSG00000143797.11	01004 Lipid biosynthesis proteins	Enzyme	undefined
ENSG00000160216	AGPAT3	K13523	ENSG00000160216.18	01004 Lipid biosynthesis proteins	Enzyme	undefined
ENSG00000026652	AGPAT4	K13523	ENSG00000026652.13	01004 Lipid biosynthesis proteins	Enzyme	undefined
ENSG00000087253	LPCAT2	K13510	ENSG00000087253.12	01004 Lipid biosynthesis proteins	Enzyme	undefined
ENSG00000153395	LPCAT1	K13510	ENSG00000153395.9	01004 Lipid biosynthesis proteins	Enzyme	undefined
ENSG00000176454	LPCAT4	K13512	ENSG00000176454.13	01004 Lipid biosynthesis proteins	Enzyme	undefined
ENSG00000123684	LPGAT1	K13514	ENSG00000123684.12	01004 Lipid biosynthesis proteins	Enzyme	undefined
ENSG00000111684	LPCAT3	K13515	ENSG00000111684.10	01004 Lipid biosynthesis proteins	Enzyme	undefined
ENSG00000125505	MBOAT7	K13516	ENSG00000125505.16	01004 Lipid biosynthesis proteins	Enzyme	Recessive
ENSG00000160752	FDPS	K00787	ENSG00000160752.14	01006 Prenyltransferases	Enzyme	Dominant
ENSG00000152904	GGPS1	K00804	ENSG00000152904.11	01006 Prenyltransferases	Enzyme	undefined
ENSG00000148459	PDSS1	K12504	ENSG00000148459.15	01006 Prenyltransferases	Enzyme	Recessive
ENSG00000164494	PDSS2	K12505	ENSG00000164494.11	01006 Prenyltransferases	Enzyme	Recessive
ENSG00000117682	DHDDS	K11778	ENSG00000117682.16	01006 Prenyltransferases	Enzyme	Ambiguous
ENSG00000079459	FDFT1	K00801	ENSG00000079459.12	01006 Prenyltransferases	Enzyme	Recessive
ENSG00000043514	TRIT1	K00791	ENSG00000043514.15	03016 Transfer RNA biogenesis	transcription_translation_machinery	Recessive
ENSG00000173085	COQ2	K06125	ENSG00000173085.13	01006 Prenyltransferases	Enzyme	Ambiguous
ENSG00000006695	COX10	K02257	ENSG00000006695.10	01006 Prenyltransferases	Enzyme	undefined
ENSG00000168522	FNTA	K05955	ENSG00000168522.12	01006 Prenyltransferases	Enzyme	undefined
ENSG00000257365	FNTB	K05954	ENSG00000257365.7	01006 Prenyltransferases	Enzyme	undefined
ENSG00000164219	PGGT1B	K11713	ENSG00000164219.9	01006 Prenyltransferases	Enzyme	undefined
ENSG00000100949	RABGGTA	K14050	ENSG00000100949.14	04131 Membrane trafficking	Membrane_trafficking	undefined
ENSG00000137955	RABGGTB	K05956	ENSG00000137955.15	04131 Membrane trafficking	Membrane_trafficking	undefined
ENSG00000188419	CHM	K23460	ENSG00000188419.13	04131 Membrane trafficking	Membrane_trafficking	Dominant
ENSG00000203668	CHML	K23460	ENSG00000203668.2	04131 Membrane trafficking	Membrane_trafficking	undefined
ENSG00000188647	PTAR1	K14137	ENSG00000188647.12	01006 Prenyltransferases	Enzyme	undefined
ENSG00000103356	EARS2	K01885	ENSG00000103356.15	03016 Transfer RNA biogenesis	transcription_translation_machinery	Recessive
ENSG00000136628	EPRS	K14163	ENSG00000136628.17	03016 Transfer RNA biogenesis	transcription_translation_machinery	Recessive
ENSG00000172053	QARS	K01886	ENSG00000172053.17	03016 Transfer RNA biogenesis	transcription_translation_machinery	Recessive
ENSG00000134684	YARS	K01866	ENSG00000134684.10	03016 Transfer RNA biogenesis	transcription_translation_machinery	Dominant
ENSG00000139131	YARS2	K01866	ENSG00000139131.12	03016 Transfer RNA biogenesis	transcription_translation_machinery	Recessive
ENSG00000116874	WARS2	K01867	ENSG00000116874.11	03016 Transfer RNA biogenesis	transcription_translation_machinery	Recessive
ENSG00000140105	WARS	K01867	ENSG00000140105.17	03016 Transfer RNA biogenesis	transcription_translation_machinery	Dominant
ENSG00000110619	CARS	K01883	ENSG00000110619.17	03016 Transfer RNA biogenesis	transcription_translation_machinery	Recessive
ENSG00000134905	CARS2	K01883	ENSG00000134905.16	03016 Transfer RNA biogenesis	transcription_translation_machinery	Recessive
ENSG00000146282	RARS2	K01887	ENSG00000146282.17	03016 Transfer RNA biogenesis	transcription_translation_machinery	Recessive
ENSG00000113643	RARS	K01887	ENSG00000113643.8	03016 Transfer RNA biogenesis	transcription_translation_machinery	Recessive
ENSG00000166986	MARS	K01874	ENSG00000166986.14	03016 Transfer RNA biogenesis	transcription_translation_machinery	Ambiguous
ENSG00000247626	MARS2	K01874	ENSG00000247626.4	03016 Transfer RNA biogenesis	transcription_translation_machinery	Recessive
ENSG00000196305	IARS	K01870	ENSG00000196305.17	03016 Transfer RNA biogenesis	transcription_translation_machinery	Recessive
ENSG00000067704	IARS2	K01870	ENSG00000067704.9	03016 Transfer RNA biogenesis	transcription_translation_machinery	Recessive
ENSG00000137411	VARS2	K01873	ENSG00000137411.16	03016 Transfer RNA biogenesis	transcription_translation_machinery	Recessive
ENSG00000204394	VARS	K01873	ENSG00000204394.12	03016 Transfer RNA biogenesis	transcription_translation_machinery	Recessive
ENSG00000133706	LARS	K01869	ENSG00000133706.17	03016 Transfer RNA biogenesis	transcription_translation_machinery	Recessive
[truncated: 12,000 more rows]

## Sheet: Table S2_energy
Table S2. List of modules and genes of energy homeostasis system. KEGG pathways and HPO phenotype hierarchy associated with energy homeostasis.
KEGG Pathway
KEGG	Glycolysis or gluconeogenesis	hsa00010
KEGG	Citrate cycle	hsa00020
KEGG	Fatty acid biosynthesis	hsa00061
KEGG	Fatty acid degradation	hsa00071
KEGG	PPAR signaling pathway	hsa03320
KEGG	AMPK signaling pathway	hsa04152
KEGG	Insulin signaling pathway	hsa04910
KEGG	Insulin secretion	hsa04911
KEGG	Adipocytokine signaling pathway	hsa04920
KEGG	Glucagon signaling pathway	hsa04922
KEGG	Regulation of lipolysis in adipocytes	hsa04923
HPO phenotype
HPO	Abnormal insulin level	HP:0040214
HPO	Abnormal endocrine physiology	HP:0031072
HPO	Abnormal glucagon level	HP:0030687
HPO	Abnormal adiponectin level	HP:0030684
HPO	Abnormal energy expenditure	HP:0012338
HPO	Abnormal glucose homeostasis	HP:0011014
HPO	Abnormal adipose tissue morphology	HP:0009124
HPO	Abnormality of the pancreatic islet cells	HP:0006476
HPO	Abnormality of circulating leptin level	HP:0004361
HPO	Abnormal circulating lipid concentration	HP:0003119
HPO	Ketosis	HP:0001946
HPO	Diabetes mellitus	HP:0000819
Metabolic module genes
Gene	gene_name	type
ENSG00000122729	ACO1	TCA_non_rate-limiting
ENSG00000100412	ACO2	TCA_non_rate-limiting
ENSG00000172340	SUCLG2	TCA_non_rate-limiting
ENSG00000163541	SUCLG1	TCA_non_rate-limiting
ENSG00000136143	SUCLA2	TCA_non_rate-limiting
ENSG00000073578	SDHA	TCA_non_rate-limiting
ENSG00000117118	SDHB	TCA_non_rate-limiting
ENSG00000143252	SDHC	TCA_non_rate-limiting
ENSG00000204370	SDHD	TCA_non_rate-limiting
ENSG00000091483	FH	TCA_non_rate-limiting
ENSG00000014641	MDH1	TCA_non_rate-limiting
ENSG00000146701	MDH2	TCA_non_rate-limiting
ENSG00000131473	ACLY	TCA_non_rate-limiting
ENSG00000062485	CS	TCA_rate-limiting
ENSG00000138413	IDH1	TCA_rate-limiting
ENSG00000182054	IDH2	TCA_rate-limiting
ENSG00000166411	IDH3A	TCA_rate-limiting
ENSG00000101365	IDH3B	TCA_rate-limiting
ENSG00000067829	IDH3G	TCA_rate-limiting
ENSG00000105953	OGDH	TCA_rate-limiting
ENSG00000197444	OGDHL	TCA_rate-limiting
ENSG00000091140	DLD	TCA_rate-limiting
ENSG00000119689	DLST	TCA_rate-limiting
ENSG00000079739	PGM1	glycolysis/gluconeogenesis_non_rate-limiting
ENSG00000169299	PGM2	glycolysis/gluconeogenesis_non_rate-limiting
ENSG00000105220	GPI	glycolysis/gluconeogenesis_non_rate-limiting
ENSG00000149925	ALDOA	glycolysis/gluconeogenesis_non_rate-limiting
ENSG00000136872	ALDOB	glycolysis/gluconeogenesis_non_rate-limiting
ENSG00000109107	ALDOC	glycolysis/gluconeogenesis_non_rate-limiting
ENSG00000111669	TPI1	glycolysis/gluconeogenesis_non_rate-limiting
ENSG00000111640	GAPDH	glycolysis/gluconeogenesis_non_rate-limiting
ENSG00000105679	GAPDHS	glycolysis/gluconeogenesis_non_rate-limiting
ENSG00000102144	PGK1	glycolysis/gluconeogenesis_non_rate-limiting
ENSG00000170950	PGK2	glycolysis/gluconeogenesis_non_rate-limiting
ENSG00000172331	BPGM	glycolysis/gluconeogenesis_non_rate-limiting
ENSG00000171314	PGAM1	glycolysis/gluconeogenesis_non_rate-limiting
ENSG00000164708	PGAM2	glycolysis/gluconeogenesis_non_rate-limiting
ENSG00000226784	PGAM4	glycolysis/gluconeogenesis_non_rate-limiting
ENSG00000107789	MINPP1	glycolysis/gluconeogenesis_non_rate-limiting
ENSG00000074800	ENO1	glycolysis/gluconeogenesis_non_rate-limiting
ENSG00000111674	ENO2	glycolysis/gluconeogenesis_non_rate-limiting
ENSG00000108515	ENO3	glycolysis/gluconeogenesis_non_rate-limiting
ENSG00000188316	ENO4	glycolysis/gluconeogenesis_non_rate-limiting
ENSG00000143891	GALM	glycolysis/gluconeogenesis_non_rate-limiting
ENSG00000131828	PDHA1	glycolysis/gluconeogenesis_non_rate-limiting
ENSG00000163114	PDHA2	glycolysis/gluconeogenesis_non_rate-limiting
ENSG00000168291	PDHB	glycolysis/gluconeogenesis_non_rate-limiting
ENSG00000110435	PDHX	glycolysis/gluconeogenesis_non_rate-limiting
ENSG00000150768	DLAT	glycolysis/gluconeogenesis_non_rate-limiting
ENSG00000091140	DLD	glycolysis/gluconeogenesis_non_rate-limiting
ENSG00000176715	ACSF3	FAB_non_rate-limiting
ENSG00000100294	MCAT	FAB_non_rate-limiting
ENSG00000169710	FASN	FAB_non_rate-limiting
ENSG00000151093	OXSM	FAB_non_rate-limiting
ENSG00000145439	CBR4	FAB_non_rate-limiting
ENSG00000204228	HSD17B8	FAB_non_rate-limiting
ENSG00000255154	RP11-80H18.3	FAB_non_rate-limiting
ENSG00000004779	NDUFAB1	FAB_non_rate-limiting
ENSG00000116353	MECR	FAB_non_rate-limiting
ENSG00000152463	OLAH	FAB_non_rate-limiting
ENSG00000151726	ACSL1	FAB_non_rate-limiting
ENSG00000123983	ACSL3	FAB_non_rate-limiting
ENSG00000068366	ACSL4	FAB_non_rate-limiting
ENSG00000197142	ACSL5	FAB_non_rate-limiting
ENSG00000164398	ACSL6	FAB_non_rate-limiting
ENSG00000103740	ACSBG1	FAB_non_rate-limiting
ENSG00000130377	ACSBG2	FAB_non_rate-limiting
ENSG00000157184	CPT2	FAD_non_rate-limiting
ENSG00000161533	ACOX1	FAD_non_rate-limiting
ENSG00000087008	ACOX3	FAD_non_rate-limiting
ENSG00000117054	ACADM	FAD_non_rate-limiting
ENSG00000115361	ACADL	FAD_non_rate-limiting
ENSG00000072778	ACADVL	FAD_non_rate-limiting
ENSG00000122971	ACADS	FAD_non_rate-limiting
ENSG00000196177	ACADSB	FAD_non_rate-limiting
ENSG00000127884	ECHS1	FAD_non_rate-limiting
ENSG00000113790	EHHADH	FAD_non_rate-limiting
ENSG00000084754	HADHA	FAD_non_rate-limiting
ENSG00000138796	HADH	FAD_non_rate-limiting
ENSG00000060971	ACAA1	FAD_non_rate-limiting
ENSG00000167315	ACAA2	FAD_non_rate-limiting
ENSG00000138029	HADHB	FAD_non_rate-limiting
ENSG00000075239	ACAT1	FAD_non_rate-limiting
ENSG00000120437	ACAT2	FAD_non_rate-limiting
ENSG00000105607	GCDH	FAD_non_rate-limiting
ENSG00000166819	PLIN1	Fat_Mobilization
ENSG00000177666	PNPLA2	Fat_Mobilization
ENSG00000079435	LIPE	Fat_Mobilization
ENSG00000131482	G6PC	gluconeogenesis_rate-limiting
ENSG00000152254	G6PC2	gluconeogenesis_rate-limiting
ENSG00000141349	G6PC3	gluconeogenesis_rate-limiting
ENSG00000165140	FBP1	gluconeogenesis_rate-limiting
ENSG00000130957	FBP2	gluconeogenesis_rate-limiting
ENSG00000124253	PCK1	gluconeogenesis_rate-limiting
ENSG00000100889	PCK2	gluconeogenesis_rate-limiting
ENSG00000173599	PC	gluconeogenesis_rate-limiting
ENSG00000156515	HK1	glycolysis_rate-limiting
ENSG00000159399	HK2	glycolysis_rate-limiting
ENSG00000160883	HK3	glycolysis_rate-limiting
ENSG00000156510	HKDC1	glycolysis_rate-limiting
ENSG00000106633	GCK	glycolysis_rate-limiting
ENSG00000159322	ADPGK	glycolysis_rate-limiting
ENSG00000141959	PFKL	glycolysis_rate-limiting
ENSG00000152556	PFKM	glycolysis_rate-limiting
ENSG00000067057	PFKP	glycolysis_rate-limiting
ENSG00000143627	PKLR	glycolysis_rate-limiting
ENSG00000067225	PKM	glycolysis_rate-limiting
ENSG00000158571	PFKFB1	glycolysis_rate-limiting
ENSG00000123836	PFKFB2	glycolysis_rate-limiting
ENSG00000170525	PFKFB3	glycolysis_rate-limiting
ENSG00000114268	PFKFB4	glycolysis_rate-limiting
ENSG00000151726	ACSL1	FAD_rate-limiting
ENSG00000123983	ACSL3	FAD_rate-limiting
ENSG00000068366	ACSL4	FAD_rate-limiting
ENSG00000103740	ACSBG1	FAD_rate-limiting
ENSG00000164398	ACSL6	FAD_rate-limiting
ENSG00000197142	ACSL5	FAD_rate-limiting
ENSG00000130377	ACSBG2	FAD_rate-limiting
ENSG00000169169	CPT1C	FAD_rate-limiting
ENSG00000110090	CPT1A	FAD_rate-limiting
ENSG00000205560	CPT1B	FAD_rate-limiting
ENSG00000278540	ACACA	FAB_rate-limiting
ENSG00000076555	ACACB	FAB_rate-limiting
ENSG00000104812	GYS1	Glycogensyn_rate-limiting
ENSG00000111713	GYS2	Glycogensyn_rate-limiting
ENSG00000068976	PYGM	Glycogendeg_rate-limiting
ENSG00000100504	PYGL	Glycogendeg_rate-limiting
ENSG00000100994	PYGB	Glycogendeg_rate-limiting
ENSG00000163754	GYG1	Glycogensyn_non_rate-limiting
ENSG00000056998	GYG2	Glycogensyn_non_rate-limiting
ENSG00000114480	GBE1	Glycogensyn_non_rate-limiting
ENSG00000169764	UGP2	Glycogensyn_non_rate-limiting
ENSG00000162688	AGL	Glycogendeg_non_rate-limiting
ENSG00000079739	PGM1	Glycogendeg_non_rate-limiting
ENSG00000169299	PGM2	Glycogendeg_non_rate-limiting
ENSG00000198888	MT-ND1	MtDNA
ENSG00000198763	MT-ND2	MtDNA
ENSG00000198804	MT-CO1	MtDNA
ENSG00000198712	MT-CO2	MtDNA
ENSG00000228253	MT-ATP8	MtDNA
ENSG00000198899	MT-ATP6	MtDNA
ENSG00000198938	MT-CO3	MtDNA
ENSG00000198840	MT-ND3	MtDNA
ENSG00000212907	MT-ND4L	MtDNA
ENSG00000198886	MT-ND4	MtDNA
ENSG00000198786	MT-ND5	MtDNA
ENSG00000198695	MT-ND6	MtDNA
ENSG00000198727	MT-CYB	MtDNA
ENSG00000160211	G6PD	pentose_rate_limiting
ENSG00000130313	PGLS	pentose_non_rate_limiting
ENSG00000049239	H6PD	pentose_non_rate_limiting
ENSG00000142657	PGD	pentose_non_rate_limiting
ENSG00000153574	RPIA	pentose_non_rate_limiting
ENSG00000229937	PRPS1L1	pentose_non_rate_limiting
ENSG00000147224	PRPS1	pentose_non_rate_limiting
ENSG00000101911	PRPS2	pentose_non_rate_limiting
ENSG00000171174	RBKS	pentose_non_rate_limiting
ENSG00000169299	PGM2	pentose_non_rate_limiting
ENSG00000079739	PGM1	pentose_non_rate_limiting
ENSG00000105220	GPI	pentose_non_rate_limiting
ENSG00000165140	FBP1	pentose_non_rate_limiting
ENSG00000130957	FBP2	pentose_non_rate_limiting
ENSG00000141959	PFKL	pentose_non_rate_limiting
ENSG00000152556	PFKM	pentose_non_rate_limiting
ENSG00000067057	PFKP	pentose_non_rate_limiting
ENSG00000149925	ALDOA	pentose_non_rate_limiting
ENSG00000136872	ALDOB	pentose_non_rate_limiting
ENSG00000109107	ALDOC	pentose_non_rate_limiting
ENSG00000023697	DERA	pentose_non_rate_limiting
ENSG00000163931	TKT	pentose_non_rate_limiting
ENSG00000007350	TKTL1	pentose_non_rate_limiting
ENSG00000151005	TKTL2	pentose_non_rate_limiting
ENSG00000197713	RPE	pentose_non_rate_limiting
ENSG00000177156	TALDO1	pentose_non_rate_limiting
ENSG00000130988	RGN	pentose_non_rate_limiting
ENSG00000148057	IDNK	pentose_non_rate_limiting
ENSG00000134240	HMGCS2	ketones_biosynthesis_rate_limiting
ENSG00000117305	HMGCL	ketones_biosynthesis_non-rate_limiting
ENSG00000161267	BDH1	ketones_biosynthesis_non-rate_limiting
ENSG00000075239	ACAT1	ketones_biosynthesis_non-rate_limiting
ENSG00000083720	OXCT1	ketones_degradation_rate_limiting
ENSG00000135218	CD36	fat_Cholesterol_transport
ENSG00000175445	LPL	fat_Cholesterol_transport
ENSG00000130164	LDLR	fat_Cholesterol_transport
ENSG00000169174	PCSK9	fat_Cholesterol_transport
ENSG00000100979	PLTP	fat_Cholesterol_transport
ENSG00000087237	CETP	fat_Cholesterol_transport
ENSG00000213398	LCAT	fat_Cholesterol_transport
ENSG00000101670	LIPG	fat_Cholesterol_transport
ENSG00000113161	HMGCR	fat_Cholesterol_transport
ENSG00000167114	SLC27A4	fat_Cholesterol_transport
ENSG00000118137	APOA1	fat_Cholesterol_transport
ENSG00000158874	APOA2	fat_Cholesterol_transport
ENSG00000110244	APOA4	fat_Cholesterol_transport
ENSG00000084674	APOB	fat_Cholesterol_transport
ENSG00000130208	APOC1	fat_Cholesterol_transport
ENSG00000234906	APOC2	fat_Cholesterol_transport
ENSG00000110245	APOC3	fat_Cholesterol_transport
ENSG00000130203	APOE	fat_Cholesterol_transport
ENSG00000166035	LIPC	fat_Cholesterol_transport
ENSG00000062282	DGAT2	fat_Cholesterol_transport
ENSG00000117394	SLC2A1	Glucose_transport
ENSG00000163581	SLC2A2	Glucose_transport
ENSG00000059804	SLC2A3	Glucose_transport
ENSG00000181856	SLC2A4	Glucose_transport
ENSG00000142583	SLC2A5	Glucose_transport
ENSG00000160326	SLC2A6	Glucose_transport
ENSG00000197241	SLC2A7	Glucose_transport
ENSG00000100170	SLC5A1	Glucose_transport
ENSG00000140675	SLC5A2	Glucose_transport
ENSG00000155380	SLC16A1	lactate_transport
ENSG00000118596	SLC16A7	lactate_transport
ENSG00000100156	SLC16A8	lactate_transport
ENSG00000168679	SLC16A4	lactate_transport
ENSG00000134333	LDHA	lactate_dehydrogenase
ENSG00000111716	LDHB	lactate_dehydrogenase
ENSG00000166796	LDHC	lactate_dehydrogenase
ENSG00000166800	LDHAL6A	lactate_dehydrogenase
ENSG00000171989	LDHAL6B	lactate_dehydrogenase
ENSG00000100075	SLC25A1	FAB_non_rate-limiting
ENSG00000074416	MGLL	Fat_Mobilization_non_rate-limiting
ENSG00000163586	FABP1	Fatty_acid_transport
ENSG00000145384	FABP2	Fatty_acid_transport
ENSG00000121769	FABP3	Fatty_acid_transport
ENSG00000170323	FABP4	Fatty_acid_transport
ENSG00000164687	FABP5	Fatty_acid_transport
ENSG00000170231	FABP6	Fatty_acid_transport
ENSG00000164434	FABP7	Fatty_acid_transport
ENSG00000205186	FABP9	Fatty_acid_transport
ENSG00000197416	FABP12	Fatty_acid_transport
ENSG00000130304	SLC27A1	Fatty_acid_transport
ENSG00000140284	SLC27A2	Fatty_acid_transport
ENSG00000143554	SLC27A3	Fatty_acid_transport
ENSG00000167114	SLC27A4	Fatty_acid_transport
ENSG00000083807	SLC27A5	Fatty_acid_transport
ENSG00000113396	SLC27A6	Fatty_acid_transport
ENSG00000175066	GK5	glyceroneogenesis
ENSG00000198814	GK	glyceroneogenesis
ENSG00000196475	GK2	glyceroneogenesis
ENSG00000167588	GPD1	glyceroneogenesis
ENSG00000115159	GPD2	glyceroneogenesis
Signaling axis genes
Gene	gene_name	type
ENSG00000174697	LEP	Hormone
ENSG00000116678	LEPR	Receptor_Ionchannels
ENSG00000186951	PPARA	Transcription_factors
ENSG00000109819	PPARGC1A	Transcription_factors
ENSG00000110090	CPT1A	Effector
ENSG00000205560	CPT1B	Effector
ENSG00000169169	CPT1C	Effector
ENSG00000115138	POMC	Effector
ENSG00000159723	AGRP	Effector
ENSG00000122585	NPY	Effector
ENSG00000110931	CAMKK2	Intracellular_signal
ENSG00000118046	STK11	Intracellular_signal
ENSG00000120907	ADRA1A	Receptor_Ionchannels
ENSG00000132356	PRKAA1	Intracellular_signal
ENSG00000162409	PRKAA2	Intracellular_signal
ENSG00000111725	PRKAB1	Intracellular_signal
ENSG00000131791	PRKAB2	Intracellular_signal
ENSG00000181929	PRKAG1	Intracellular_signal
ENSG00000115592	PRKAG3	Intracellular_signal
ENSG00000106617	PRKAG2	Intracellular_signal
ENSG00000117394	SLC2A1	Effector
ENSG00000181856	SLC2A4	Effector
ENSG00000076555	ACACB	Effector
ENSG00000131482	G6PC	Effector
ENSG00000152254	G6PC2	Effector
ENSG00000141349	G6PC3	Effector
ENSG00000124253	PCK1	Effector
ENSG00000100889	PCK2	Effector
ENSG00000181092	ADIPOQ	Hormone
ENSG00000159346	ADIPOR1	Receptor_Ionchannels
ENSG00000006831	ADIPOR2	Receptor_Ionchannels
ENSG00000118046	STK11	Intracellular_signal
ENSG00000110931	CAMKK2	Intracellular_signal
ENSG00000186951	PPARA	Transcription_factors
ENSG00000132356	PRKAA1	Intracellular_signal
ENSG00000162409	PRKAA2	Intracellular_signal
ENSG00000111725	PRKAB1	Intracellular_signal
ENSG00000131791	PRKAB2	Intracellular_signal
ENSG00000181929	PRKAG1	Intracellular_signal
ENSG00000115592	PRKAG3	Intracellular_signal
ENSG00000106617	PRKAG2	Intracellular_signal
ENSG00000117394	SLC2A1	Effector
ENSG00000181856	SLC2A4	Effector
ENSG00000076555	ACACB	Effector
ENSG00000131482	G6PC	Effector
ENSG00000152254	G6PC2	Effector
ENSG00000141349	G6PC3	Effector
ENSG00000124253	PCK1	Effector
ENSG00000100889	PCK2	Effector
ENSG00000110090	CPT1A	Effector
ENSG00000205560	CPT1B	Effector
ENSG00000169169	CPT1C	Effector
ENSG00000157017	GHRL	Hormone
ENSG00000121853	GHSR	Receptor_Ionchannels
ENSG00000115138	POMC	Hormone
ENSG00000258839	MC1R	Receptor_Ionchannels
ENSG00000185231	MC2R	Receptor_Ionchannels
ENSG00000124089	MC3R	Receptor_Ionchannels
ENSG00000166603	MC4R	Receptor_Ionchannels
ENSG00000176136	MC5R	Receptor_Ionchannels
ENSG00000122585	NPY	Hormone
ENSG00000108849	PPY	Hormone
ENSG00000131096	PYY	Hormone
ENSG00000264717	CH17-360D5.1	Receptor_Ionchannels
ENSG00000123901	GPR83	Receptor_Ionchannels
ENSG00000164128	NPY1R	Receptor_Ionchannels
ENSG00000185149	NPY2R	Receptor_Ionchannels
ENSG00000164129	NPY5R	Receptor_Ionchannels
ENSG00000204174	NPY4R	Receptor_Ionchannels
ENSG00000161610	HCRT	Hormone
ENSG00000121764	HCRTR1	Receptor_Ionchannels
ENSG00000137252	HCRTR2	Receptor_Ionchannels
ENSG00000183395	PMCH	Hormone
ENSG00000128285	MCHR1	Receptor_Ionchannels
ENSG00000152034	MCHR2	Receptor_Ionchannels
ENSG00000134200	TSHB	Hormone
ENSG00000135346	CGA	Hormone
ENSG00000165409	TSHR	Receptor_Ionchannels
ENSG00000079435	LIPE	Effector
ENSG00000187288	CIDEC	Transporter_energy
ENSG00000166819	PLIN1	Effector
ENSG00000179600	GPHB5	Hormone
ENSG00000149735	GPHA2	Hormone
ENSG00000165409	TSHR	Receptor_Ionchannels
ENSG00000079435	LIPE	Effector
ENSG00000187288	CIDEC	Transporter_energy
ENSG00000166819	PLIN1	Effector
ENSG00000171873	ADRA1D	Receptor_Ionchannels
ENSG00000170214	ADRA1B	Receptor_Ionchannels
ENSG00000150594	ADRA2A	Receptor_Ionchannels
ENSG00000274286	ADRA2B	Receptor_Ionchannels
ENSG00000184160	ADRA2C	Receptor_Ionchannels
ENSG00000043591	ADRB1	Receptor_Ionchannels
ENSG00000169252	ADRB2	Receptor_Ionchannels
ENSG00000188778	ADRB3	Receptor_Ionchannels
ENSG00000079435	LIPE	Effector
ENSG00000187288	CIDEC	Transporter_energy
ENSG00000166819	PLIN1	Effector
ENSG00000113580	NR3C1	Transcription_factors
ENSG00000177666	PNPLA2	Effector
ENSG00000132356	PRKAA1	Intracellular_signal
ENSG00000162409	PRKAA2	Intracellular_signal
ENSG00000111725	PRKAB1	Intracellular_signal
ENSG00000131791	PRKAB2	Intracellular_signal
ENSG00000181929	PRKAG1	Intracellular_signal
ENSG00000115592	PRKAG3	Intracellular_signal
ENSG00000106617	PRKAG2	Intracellular_signal
ENSG00000101076	HNF4A	Transcription_factors
ENSG00000131482	G6PC	Effector
ENSG00000152254	G6PC2	Effector
ENSG00000141349	G6PC3	Effector
ENSG00000124253	PCK1	Effector
ENSG00000100889	PCK2	Effector
ENSG00000160741	CRTC2	Transcription_factors
ENSG00000118260	CREB1	Transcription_factors
ENSG00000107175	CREB3	Transcription_factors
ENSG00000157613	CREB3L1	Transcription_factors
ENSG00000182158	CREB3L2	Transcription_factors
ENSG00000060566	CREB3L3	Transcription_factors
ENSG00000143578	CREB3L4	Transcription_factors
ENSG00000146592	CREB5	Transcription_factors
ENSG00000109819	PPARGC1A	Transcription_factors
ENSG00000150907	FOXO1	Transcription_factors
ENSG00000118689	FOXO3	Transcription_factors
ENSG00000096717	SIRT1	Effector
ENSG00000181856	SLC2A4	Effector
ENSG00000111713	GYS2	Effector
ENSG00000104812	GYS1	Effector
ENSG00000079435	LIPE	Effector
ENSG00000113161	HMGCR	Effector
ENSG00000072310	SREBF1	Transcription_factors
ENSG00000169710	FASN	Effector
ENSG00000278540	ACACA	Effector
ENSG00000099194	SCD	Effector
ENSG00000145284	SCD5	Effector
ENSG00000103150	MLYCD	Effector
ENSG00000076555	ACACB	Effector
ENSG00000110090	CPT1A	Effector
ENSG00000205560	CPT1B	Effector
ENSG00000169169	CPT1C	Effector
ENSG00000065882	TBC1D1	Intracellular_signal
ENSG00000104388	RAB2A	Intracellular_signal
ENSG00000167461	RAB8A	Intracellular_signal
ENSG00000084733	RAB10	Intracellular_signal
ENSG00000185236	RAB11B	Intracellular_signal
ENSG00000119396	RAB14	Intracellular_signal
ENSG00000158571	PFKFB1	Effector
ENSG00000123836	PFKFB2	Effector
ENSG00000170525	PFKFB3	Effector
ENSG00000114268	PFKFB4	Effector
ENSG00000135218	CD36	Effector
ENSG00000115263	GCG	Hormone
ENSG00000215644	GCGR	Receptor_Ionchannels
ENSG00000150995	ITPR1
ENSG00000123104	ITPR2
ENSG00000096433	ITPR3
ENSG00000154229	PRKCA	Intracellular_signal
ENSG00000166501	PRKCB	Intracellular_signal
ENSG00000126583	PRKCG	Intracellular_signal
ENSG00000087460	GNAS	Intracellular_signal
ENSG00000078295	ADCY2
ENSG00000118260	CREB1	Transcription_factors
ENSG00000115966	ATF2	Transcription_factors
ENSG00000128272	ATF4	Transcription_factors
ENSG00000107175	CREB3	Transcription_factors
ENSG00000157613	CREB3L1	Transcription_factors
ENSG00000182158	CREB3L2	Transcription_factors
ENSG00000060566	CREB3L3	Transcription_factors
ENSG00000143578	CREB3L4	Transcription_factors
ENSG00000146592	CREB5	Transcription_factors
ENSG00000100796	PPP4R3A	Intracellular_signal
ENSG00000275052	PPP4R3B	Intracellular_signal
ENSG00000224960	PPP4R3CP	Intracellular_signal
ENSG00000149923	PPP4C	Intracellular_signal
ENSG00000170145	SIK2	Intracellular_signal
ENSG00000160741	CRTC2	Transcription_factors
ENSG00000005339	CREBBP	Transcription_factors
ENSG00000100393	EP300	Transcription_factors
ENSG00000109819	PPARGC1A	Transcription_factors
ENSG00000142178	SIK1	Intracellular_signal
ENSG00000186951	PPARA	Transcription_factors
ENSG00000150907	FOXO1	Transcription_factors
ENSG00000131482	G6PC	Effector
ENSG00000152254	G6PC2	Effector
ENSG00000141349	G6PC3	Effector
ENSG00000124253	PCK1	Effector
ENSG00000100889	PCK2	Effector
ENSG00000110090	CPT1A	Effector
ENSG00000205560	CPT1B	Effector
ENSG00000169169	CPT1C	Effector
ENSG00000138814	PPP3CA	Intracellular_signal
ENSG00000107758	PPP3CB	Intracellular_signal
ENSG00000120910	PPP3CC	Intracellular_signal
ENSG00000221823	PPP3R1	Intracellular_signal
ENSG00000188386	PPP3R2	Intracellular_signal
ENSG00000070808	CAMK2A	Intracellular_signal
ENSG00000145349	CAMK2D	Intracellular_signal
ENSG00000058404	CAMK2B	Intracellular_signal
ENSG00000148660	CAMK2G	Intracellular_signal
ENSG00000158571	PFKFB1	Effector
ENSG00000102893	PHKB	Intracellular_signal
ENSG00000044446	PHKA2	Intracellular_signal
ENSG00000067177	PHKA1	Intracellular_signal
ENSG00000164776	PHKG1	Intracellular_signal
ENSG00000156873	PHKG2	Intracellular_signal
ENSG00000178363	CALML3	Intracellular_signal
ENSG00000143933	CALM2	Intracellular_signal
ENSG00000160014	CALM3	Intracellular_signal
ENSG00000198668	CALM1	Intracellular_signal
ENSG00000169885	CALML6	Intracellular_signal
ENSG00000178372	CALML5	Intracellular_signal
ENSG00000129007	CALML4	Intracellular_signal
ENSG00000100504	PYGL	Effector
ENSG00000068976	PYGM	Effector
ENSG00000100994	PYGB	Effector
ENSG00000111713	GYS2	Effector
ENSG00000104812	GYS1	Effector
ENSG00000132356	PRKAA1	Intracellular_signal
ENSG00000162409	PRKAA2	Intracellular_signal
ENSG00000111725	PRKAB1	Intracellular_signal
ENSG00000131791	PRKAB2	Intracellular_signal
ENSG00000181929	PRKAG1	Intracellular_signal
ENSG00000115592	PRKAG3	Intracellular_signal
ENSG00000106617	PRKAG2	Intracellular_signal
ENSG00000278540	ACACA	Effector
ENSG00000076555	ACACB	Effector
ENSG00000084734	GCKR	intracellular_signal
ENSG00000106633	GCK	Effector
ENSG00000254647	INS	Hormone
ENSG00000171105	INSR	Receptor_Ionchannels
ENSG00000169047	IRS1	Intracellular_signal
ENSG00000185950	IRS2	Intracellular_signal
ENSG00000133124	IRS4	Intracellular_signal
ENSG00000111713	GYS2	Effector
ENSG00000104812	GYS1	Effector
ENSG00000172531	PPP1CA	Intracellular_signal
ENSG00000213639	PPP1CB	Intracellular_signal
ENSG00000186298	PPP1CC	Intracellular_signal
ENSG00000154415	PPP1R3A	Intracellular_signal
ENSG00000119938	PPP1R3C	Intracellular_signal
ENSG00000132825	PPP1R3D	Intracellular_signal
ENSG00000173281	PPP1R3B	Intracellular_signal
ENSG00000235194	PPP1R3E	Intracellular_signal
ENSG00000049769	PPP1R3F	Intracellular_signal
ENSG00000164776	PHKG1	Intracellular_signal
ENSG00000156873	PHKG2	Intracellular_signal
ENSG00000102893	PHKB	Intracellular_signal
ENSG00000044446	PHKA2	Intracellular_signal
ENSG00000067177	PHKA1	Intracellular_signal
ENSG00000178363	CALML3	Intracellular_signal
ENSG00000143933	CALM2	Intracellular_signal
ENSG00000160014	CALM3	Intracellular_signal
ENSG00000198668	CALM1	Intracellular_signal
ENSG00000169885	CALML6	Intracellular_signal
ENSG00000178372	CALML5	Intracellular_signal
ENSG00000129007	CALML4	Intracellular_signal
ENSG00000100504	PYGL	Effector
ENSG00000068976	PYGM	Effector
ENSG00000100994	PYGB	Effector
ENSG00000152270	PDE3B	Intracellular_signal
ENSG00000072062	PRKACA	Intracellular_signal
ENSG00000142875	PRKACB	Intracellular_signal
ENSG00000165059	PRKACG	Intracellular_signal
ENSG00000108946	PRKAR1A	Intracellular_signal
ENSG00000005249	PRKAR2B	Intracellular_signal
ENSG00000079435	LIPE	Effector
ENSG00000067606	PRKCZ	Intracellular_signal
ENSG00000163558	PRKCI	Intracellular_signal
ENSG00000072310	SREBF1	Transcription_factors
ENSG00000150907	FOXO1	Transcription_factors
ENSG00000278540	ACACA	Effector
ENSG00000076555	ACACB	Effector
ENSG00000169710	FASN	Effector
ENSG00000143627	PKLR	Effector
ENSG00000160883	HK3	Effector
ENSG00000156515	HK1	Effector
ENSG00000159399	HK2	Effector
ENSG00000156510	HKDC1	Effector
ENSG00000106633	GCK	Effector
ENSG00000131482	G6PC	Effector
ENSG00000152254	G6PC2	Effector
ENSG00000141349	G6PC3	Effector
ENSG00000165140	FBP1	Effector
ENSG00000130957	FBP2	Effector
ENSG00000124253	PCK1	Effector
ENSG00000100889	PCK2	Effector
ENSG00000160999	SH2B2	Intracellular_signal
ENSG00000095637	SORBS1	Membrane_trafficking
ENSG00000110395	CBL	Membrane_trafficking
ENSG00000114423	CBLB	Membrane_trafficking
ENSG00000167193	CRK	Intracellular_signal
ENSG00000099942	CRKL	Intracellular_signal
ENSG00000107263	RAPGEF1	Intracellular_signal
ENSG00000119729	RHOQ	Membrane_trafficking
ENSG00000182473	EXOC7	Membrane_trafficking
ENSG00000125733	TRIP10	Membrane_trafficking
ENSG00000181856	SLC2A4	Effector
ENSG00000159224	GIP	Hormone
ENSG00000010310	GIPR	Receptor_Ionchannels
ENSG00000147262	GPR119	Receptor_Ionchannels
ENSG00000118260	CREB1	Transcription_factors
ENSG00000115966	ATF2	Transcription_factors
ENSG00000128272	ATF4	Transcription_factors
ENSG00000107175	CREB3	Transcription_factors
ENSG00000157613	CREB3L1	Transcription_factors
ENSG00000182158	CREB3L2	Transcription_factors
ENSG00000060566	CREB3L3	Transcription_factors
ENSG00000143578	CREB3L4	Transcription_factors
ENSG00000146592	CREB5	Transcription_factors
ENSG00000213676	ATF6B	Transcription_factors
ENSG00000139515	PDX1	Transcription_factors
ENSG00000254647	INS	Effector
ENSG00000115263	GCG	Hormone
ENSG00000112164	GLP1R	Receptor_Ionchannels
ENSG00000065325	GLP2R	Receptor_Ionchannels
ENSG00000118260	CREB1	Transcription_factors
ENSG00000115966	ATF2	Transcription_factors
ENSG00000128272	ATF4	Transcription_factors
ENSG00000107175	CREB3	Transcription_factors
ENSG00000157613	CREB3L1	Transcription_factors
ENSG00000182158	CREB3L2	Transcription_factors
ENSG00000060566	CREB3L3	Transcription_factors
ENSG00000143578	CREB3L4	Transcription_factors
ENSG00000146592	CREB5	Transcription_factors
ENSG00000213676	ATF6B	Transcription_factors
ENSG00000139515	PDX1	Transcription_factors
ENSG00000254647	INS	Effector
ENSG00000187094	CCK	Hormone
ENSG00000163394	CCKAR	Receptor_Ionchannels
ENSG00000110148	CCKBR	Receptor_Ionchannels
ENSG00000254647	INS	Effector
ENSG00000154229	PRKCA	Intracellular_signal
ENSG00000166501	PRKCB	Intracellular_signal
ENSG00000126583	PRKCG	Intracellular_signal
ENSG00000096433	ITPR3	Intracellular_signal
ENSG00000070808	CAMK2A	Intracellular_signal
ENSG00000145349	CAMK2D	Intracellular_signal
ENSG00000058404	CAMK2B	Intracellular_signal
ENSG00000148660	CAMK2G	Intracellular_signal
ENSG00000006071	ABCC8	Transporters
ENSG00000187486	KCNJ11	Receptor_Ionchannels
ENSG00000151067	CACNA1C	Receptor_Ionchannels
ENSG00000157388	CACNA1D	Receptor_Ionchannels
ENSG00000102001	CACNA1F	Receptor_Ionchannels
ENSG00000081248	CACNA1S	Receptor_Ionchannels
ENSG00000070808	CAMK2A	Intracellular_signal
ENSG00000145349	CAMK2D	Intracellular_signal
ENSG00000058404	CAMK2B	Intracellular_signal
ENSG00000148660	CAMK2G	Intracellular_signal
ENSG00000254647	INS	Effector
ENSG00000182621	PLCB1	intracellular_signal
ENSG00000137841	PLCB2	intracellular_signal
ENSG00000149782	PLCB3	intracellular_signal
ENSG00000101333	PLCB4	intracellular_signal
ENSG00000150995	ITPR1	intracellular_signal
ENSG00000123104	ITPR2	intracellular_signal
ENSG00000096433	ITPR3	intracellular_signal
ENSG00000178363	CALML3	intracellular_signal
ENSG00000143933	CALM2	intracellular_signal
ENSG00000160014	CALM3	intracellular_signal
ENSG00000198668	CALM1	intracellular_signal
ENSG00000169885	CALML6	intracellular_signal
ENSG00000178372	CALML5	intracellular_signal
ENSG00000129007	CALML4	intracellular_signal
ENSG00000070808	CAMK2A	intracellular_signal
ENSG00000145349	CAMK2D	intracellular_signal
ENSG00000058404	CAMK2B	intracellular_signal
ENSG00000148660	CAMK2G	intracellular_signal
ENSG00000183049	CAMK1D	intracellular_signal
ENSG00000134072	CAMK1	intracellular_signal
ENSG00000008118	CAMK1G	intracellular_signal
ENSG00000152495	CAMK4	intracellular_signal
ENSG00000138814	PPP3CA	intracellular_signal
ENSG00000107758	PPP3CB	intracellular_signal
ENSG00000120910	PPP3CC	intracellular_signal
ENSG00000221823	PPP3R1	intracellular_signal
ENSG00000188386	PPP3R2	intracellular_signal
ENSG00000154229	PRKCA	intracellular_signal
ENSG00000166501	PRKCB	intracellular_signal
ENSG00000126583	PRKCG	intracellular_signal
ENSG00000171132	PRKCE	intracellular_signal
ENSG00000027075	PRKCH	intracellular_signal
ENSG00000065675	PRKCQ	intracellular_signal
ENSG00000186350	RXRA	Transcription_factors
ENSG00000204231	RXRB	Transcription_factors
ENSG00000143171	RXRG	Transcription_factors
ENSG00000186951	PPARA	Transcription_factors
ENSG00000186350	RXRA	Transcription_factors
ENSG00000204231	RXRB	Transcription_factors
ENSG00000143171	RXRG	Transcription_factors
ENSG00000112033	PPARD	Transcription_factors
ENSG00000186350	RXRA	Transcription_factors
ENSG00000204231	RXRB	Transcription_factors
ENSG00000143171	RXRG	Transcription_factors
ENSG00000132170	PPARG	Transcription_factors
ENSG00000146469	VIP	Hormone
ENSG00000147571	CRH	Hormone
ENSG00000135346	CGA	Hormone
ENSG00000104826	LHB	Hormone
ENSG00000149735	GPHA2	Hormone
ENSG00000179600	GPHB5	Hormone
ENSG00000134200	TSHB	Hormone
ENSG00000115138	POMC	Hormone
ENSG00000115263	GCG	Hormone
ENSG00000159224	GIP	Hormone
ENSG00000131808	FSHB	Hormone
ENSG00000175206	NPPA	Hormone
ENSG00000141433	ADCYAP1	Hormone
ENSG00000078401	EDN1	Hormone
ENSG00000127129	EDN2	Hormone
ENSG00000124205	EDN3	Hormone
ENSG00000157005	SST	Hormone
ENSG00000122585	NPY	Hormone
ENSG00000157017	GHRL	Hormone
ENSG00000101405	OXT	Hormone
ENSG00000127955	GNAI1	Intracellular_signal
ENSG00000065135	GNAI3	Intracellular_signal
ENSG00000114353	GNAI2	Intracellular_signal
ENSG00000164742	ADCY1	Intracellular_signal
ENSG00000078295	ADCY2	Intracellular_signal
ENSG00000138031	ADCY3	Intracellular_signal
ENSG00000129467	ADCY4	Intracellular_signal
ENSG00000173175	ADCY5	Intracellular_signal
ENSG00000174233	ADCY6	Intracellular_signal
ENSG00000121281	ADCY7	Intracellular_signal
ENSG00000155897	ADCY8	Intracellular_signal
ENSG00000162104	ADCY9	Intracellular_signal
ENSG00000143199	ADCY10	Intracellular_signal
ENSG00000072062	PRKACA	Intracellular_signal
ENSG00000142875	PRKACB	Intracellular_signal
ENSG00000165059	PRKACG	Intracellular_signal
ENSG00000087460	GNAS	Intracellular_signal
ENSG00000156052	GNAQ	Intracellular_signal
ENSG00000088256	GNA11	Intracellular_signal
ENSG00000182621	PLCB1	Membrane_trafficking
ENSG00000137841	PLCB2	Membrane_trafficking
ENSG00000149782	PLCB3	Membrane_trafficking
ENSG00000101333	PLCB4	Membrane_trafficking
ENSG00000138798	EGF	Hormone
ENSG00000113578	FGF1	Hormone
ENSG00000138685	FGF2	Hormone
ENSG00000186895	FGF3	Hormone
ENSG00000075388	FGF4	Hormone
ENSG00000158815	FGF17	Hormone
ENSG00000111241	FGF6	Hormone
ENSG00000140285	FGF7	Hormone
ENSG00000107831	FGF8	Hormone
ENSG00000102678	FGF9	Hormone
ENSG00000070193	FGF10	Hormone
ENSG00000196468	FGF16	Hormone
ENSG00000138675	FGF5	Hormone
ENSG00000156427	FGF18	Hormone
ENSG00000078579	FGF20	Hormone
ENSG00000070388	FGF22	Hormone
ENSG00000162344	FGF19	Hormone
ENSG00000105550	FGF21	Hormone
ENSG00000118972	FGF23	Hormone
ENSG00000134259	NGF	Hormone
ENSG00000176697	BDNF	Hormone
ENSG00000185652	NTF3	Hormone
ENSG00000225950	NTF4	Hormone
ENSG00000254647	INS	Hormone
ENSG00000017427	IGF1	Hormone
ENSG00000167244	IGF2	Hormone
ENSG00000197461	PDGFA	Hormone
ENSG00000100311	PDGFB	Hormone
ENSG00000145431	PDGFC	Hormone
ENSG00000170962	PDGFD	Hormone
ENSG00000184371	CSF1	Hormone
ENSG00000049130	KITLG	Hormone
ENSG00000090554	FLT3LG	Hormone
ENSG00000112715	VEGFA	Hormone
ENSG00000173511	VEGFB	Hormone
ENSG00000119630	PGF	Hormone
ENSG00000150630	VEGFC	Hormone
ENSG00000165197	VEGFD	Hormone
ENSG00000019991	HGF	Hormone
ENSG00000154188	ANGPT1	Hormone
ENSG00000091879	ANGPT2	Hormone
ENSG00000101280	ANGPT4	Hormone
ENSG00000169242	EFNA1	Hormone
ENSG00000099617	EFNA2	Hormone
ENSG00000143590	EFNA3	Hormone
ENSG00000243364	EFNA4	Hormone
ENSG00000184349	EFNA5	Hormone
ENSG00000124882	EREG	Hormone
ENSG00000177885	GRB2	Membrane_trafficking
ENSG00000115904	SOS1	Intracellular_signal
ENSG00000100485	SOS2	Intracellular_signal
ENSG00000174775	HRAS	Intracellular_signal
ENSG00000133703	KRAS	Intracellular_signal
ENSG00000213281	NRAS	Intracellular_signal
ENSG00000126458	RRAS	Intracellular_signal
ENSG00000133818	RRAS2	Intracellular_signal
ENSG00000158186	MRAS	Intracellular_signal
ENSG00000078061	ARAF	Intracellular_signal
ENSG00000157764	BRAF	Intracellular_signal
ENSG00000132155	RAF1	Intracellular_signal
ENSG00000169032	MAP2K1	Intracellular_signal
ENSG00000126934	MAP2K2	Intracellular_signal
ENSG00000100030	MAPK1	Intracellular_signal
ENSG00000102882	MAPK3	Intracellular_signal
ENSG00000095015	MAP3K1	Intracellular_signal
ENSG00000065559	MAP2K4	Intracellular_signal
ENSG00000107643	MAPK8	Intracellular_signal
ENSG00000109339	MAPK10	Intracellular_signal
ENSG00000050748	MAPK9	Intracellular_signal
ENSG00000145675	PIK3R1	Intracellular_signal
ENSG00000105647	PIK3R2	Intracellular_signal
ENSG00000117461	PIK3R3	Intracellular_signal
ENSG00000121879	PIK3CA	Intracellular_signal
ENSG00000171608	PIK3CD	Intracellular_signal
ENSG00000051382	PIK3CB	Intracellular_signal
ENSG00000140992	PDPK1	Intracellular_signal
ENSG00000142208	AKT1	Intracellular_signal
ENSG00000105221	AKT2	Intracellular_signal
ENSG00000117020	AKT3	Intracellular_signal
ENSG00000082701	GSK3B	Intracellular_signal
ENSG00000096968	JAK2	Intracellular_signal
ENSG00000168610	STAT3	Transcription_factors
ENSG00000175206	NPPA	Hormone
ENSG00000120937	NPPB	Hormone
ENSG00000163273	NPPC	Hormone
ENSG00000169418	NPR1	Receptor_Ionchannels
ENSG00000159899	NPR2	Receptor_Ionchannels
ENSG00000185532	PRKG1	Intracellular_signal
ENSG00000138669	PRKG2	Intracellular_signal
ENSG00000072310	SREBF1	Transcription_factors
ENSG00000169710	FASN	Effector
ENSG00000278540	ACACA	Effector
ENSG00000099194	SCD	Effector
ENSG00000145284	SCD5	Effector
ENSG00000143627	PKLR	Effector
ENSG00000160883	HK3	Effector
ENSG00000156515	HK1	Effector
ENSG00000159399	HK2	Effector
ENSG00000156510	HKDC1	Effector
ENSG00000106633	GCK	Effector
ENSG00000150907	FOXO1	Transcription_factors
ENSG00000124253	PCK1	Effector
ENSG00000100889	PCK2	Effector
ENSG00000131482	G6PC	Effector
ENSG00000152254	G6PC2	Effector
ENSG00000141349	G6PC3	Effector
ENSG00000165140	FBP1	Effector
ENSG00000130957	FBP2	Effector
ENSG00000110090	CPT1A	Effector
ENSG00000205560	CPT1B	Effector
ENSG00000169169	CPT1C	Effector

## Sheet: Table S3_machineLearningFeature
Table S3. Features used in the machine learning model.
Category	Feature	Abbreviation	Description	Tissue specific
Function	Gene functional categories	Unique_KEGG_type	Gene functional categories according to KEGG functional information	NO
Expression	Median expression	median_expression	Median expression values in GTEx v8	YES
Expression	coefficient of variation	CV	Expression’s coefficient of variation	YES
Expression	median absolute deviation	MAD	Median absolute deviation (MAD) of expression valuesin GTEx v8	YES
Expression	Max Z-score	Max_Z	Max Z-score across individuals in GTEx v8	YES
Expression	Min Z-score	Min_Z	Max Z-score across individuals in GTEx v8	YES
Chromatin	active TSS coverage	chromhmm_1_TssA	gene coverage by active TSS from ChromHMM in mapped tissue(s) from the Roadmap Epigenomics Project	YES
Chromatin	Flanking Active TSS coverage	chromhmm_2_TssAFlnk	gene coverage by flanking active TSS from ChromHMM in mapped tissue(s) from the Roadmap Epigenomics Project	YES
Chromatin	Transcr. at gene 5' and 3' coverage	chromhmm_3_TxFlnk	gene coverage by transcription at gene 5' and 3' from ChromHMM in mapped tissue(s) from the Roadmap Epigenomics Project	YES
Chromatin	Strong transcription coverage	chromhmm_4_Tx	gene coverage by strong transcription from ChromHMM in mapped tissue(s) from the Roadmap Epigenomics Project	YES
Chromatin	Weak transcription coverage	chromhmm_5_TxWk	gene coverage by weak transcription from ChromHMM in mapped tissue(s) from the Roadmap Epigenomics Project	YES
Chromatin	Genic enhancers coverage	chromhmm_6_EnhG	gene coverage by genic enhancers from ChromHMM in mapped tissue(s) from the Roadmap Epigenomics Project	YES
Chromatin	Enhancers coverage	chromhmm_7_Enh	gene coverage by enhancers from ChromHMM in mapped tissue(s) from the Roadmap Epigenomics Project	YES
Chromatin	ZNF genes & repeats coverage	chromhmm_8_ZNF/Rpts	gene coverage by ZNF genes & repeats in mapped tissue(s) from the Roadmap Epigenomics Project	YES
Chromatin	Heterochromatin coverage	chromhmm_9_Het	gene coverage by Heterochromatin in mapped tissue(s) from the Roadmap Epigenomics Project	YES
Chromatin	Bivalent/Poised TSS coverage	chromhmm_10_TssBiv	gene coverage by Bivalent/Poised TSS in mapped tissue(s) from the Roadmap Epigenomics Project	YES
Chromatin	Flanking Bivalent TSS/Enh coverage	chromhmm_11_BivFlnk	gene coverage by flanking bivalent TSS/Enh in mapped tissue(s) from the Roadmap Epigenomics Project	YES
Chromatin	Bivalent Enhancer coverage	chromhmm_12_EnhBiv	gene coverage by bivalent Enhancer in mapped tissue(s) from the Roadmap Epigenomics Project	YES
Chromatin	Repressed PolyComb coverage	chromhmm_13_ReprPC	gene coverage by repressed polyComb in mapped tissue(s) from the Roadmap Epigenomics Project	YES
Chromatin	Weak Repressed PolyComb coverage	chromhmm_14_ReprPCWk	gene coverage by weak repressed polyComb in mapped tissue(s) from the Roadmap Epigenomics Project	YES
Chromatin	Quiescent/Low coverage	chromhmm_15_Quies	gene coverage by quiescent/Low coverage in mapped tissue(s) from the Roadmap Epigenomics Project	YES
Genomic	Gene length	gene_length	Length of gene body corresponding to canonical transcript	No
Genomic	Dist. to nearest gene	nearest_gene	Distance to nearest other gene. Defaults to zero for overlapping genes.	No
Genomic	Genes within 1Mb	genes_within_1mb	Count of all other genes within ±1Mb of gene body	No
Genomic	Length of coding sequence	cds_length	Length of coding sequence	No
Genomic	Number of exons	n_exons	Number of non-overlapping exons	No
Genomic	Median exon size	med_exon_size	Median exon size	No
Genomic	Median intron size	med_intron_size	Median intron size. Defauts to zero for single-exon genes.	No
Genomic	Dist. to telomere	telomere_dist	Absolute distance to nearest telomere	No
Genomic	Dist. to centromere	centromere_dist	Absolute distance to nearest centromere	No
Genomic	GC content	gc_pct	Fraction of G/C nucleotides within gene body	No
Genomic	Repetitive sequence content	repeat_cov	Fraction of gene body covered by segmental duplications and/or simple/low-complexity/satellite repeats	No
Genomic	Sequence alignability	align_100mer	Mean 100mer alignability score over the gene body	No
Expression	Number of expressing tissues	n_tissues_expressed	Number of tissues with median expression (TPM) > 1 in GTEx v7	No
Constraint	Probability of haploinsufficiency	pHpalo	Probabilities of dosage sensitivity (haploinsufficient)	No
Constraint	Probability of triplosensitivity	gnomad_pRec	Probabilities of dosage sensitivity (triplosensitive)	No
Constraint	gnomAD missense obs:exp (upper 90% CI)	gnomad_oe_mis_upper	Upper 90% confidence interval of obs:exp ratio for missense SNVs in gnomAD	No
Constraint	gnomAD loss-of-function obs:exp (upper 90% CI)	gnomad_oe_lof_upper	Upper 90% confidence interval of obs:exp ratio for loss-of-function SNVs in gnomAD	No
Constraint	Haploinsufficiency score	hurles_hi	Haploinsufficiency scores predicted based on haplosufficient genes	No
Constraint	RVIS	rvis	Residual variation intolerance score (RVIS) computed on gnomAD v2.0	No
Constraint	RVIS Percentage	rvis_pct	Percentage of Residual variation intolerance score (RVIS)	No
Constraint	sHet	sHet	Estimated selection coefficient on heterozygous loss-of-function mutations in ExAC	No
Constraint	Enhancer domain score	eds	Predicted probability of being a disease gene based on enhancer domain features	No
Constraint	CCDG deletion sensitivity score	ccdg_del	Deletion sensitivity score estimated from population CNV data in 17,795 individuals	No
Constraint	CCDG duplication sensitivity score	ccdg_dup	Duplication sensitivity score estimated from population CNV data in 17,795 individuals	No
Constraint	Promoter GC content	promoter_gc_pct	Percentage of C/G nucleotides in gene promoter	No
Constraint	Promoter CpG count	promoter_cpg_count	Count of CpG dinucleotides in gene promoter	No
Constraint	Promoter conservation	promoter_phastcons	Mean 100-way phastCons score in gene promoter	No
Constraint	Exon conservation	exon_phastcons	Mean 100-way hastCons score in exons (weighted by exon size)	No
Constraint	Gene body conservation	gene_body_phastcons	Mean 100-way phastCons score across entire gene body	No
Chromatin	Episcore	episcore	A predictive score for haploinsufficient genes based on their epigenetic signatures across tissues	No
Protein	Amino acid length	aa_length	Length of canonical peptide sequence	No
Protein	Molecular mass	protein_mass	Mass of protein in Daltons	No
Protein	Number of protein interactors	ppi_degree	Number of proteins known to interact with this protein as per the Intact database	No
Protein	Intramembrane domains	intramembrane_domains	Number of intramembrane domains	No
Protein	Transmembrane domains	transmembrane_domains	Number of transmembrane domains	No
Protein	Alpha helixes	alpha_helixes	Number of alpha helixes	No
Protein	Beta sheets	beta_sheets	Number of beta sheets	No
Protein	Metal binding sites	metal_binding_sites	Number of known binding sites for metal ions	No
Protein	Nucleotide binding sites	nucleotide_binding_sites	Number of known nucleotide binding sites	No
Protein	Active sites	active_sites	Number of known active sites	No

## Sheet: TableS4_aFC
Table S4. aFC of genes across 49 tissues.
ID	gene	Adipose_Subcutaneous	Adipose_Visceral_Omentum	Adrenal_Gland	Artery_Aorta	Artery_Coronary	Artery_Tibial	Brain_Amygdala	Brain_Anterior_cingulate_cortex_BA24	Brain_Caudate_basal_ganglia	Brain_Cerebellar_Hemisphere	Brain_Cerebellum	Brain_Cortex	Brain_Frontal_Cortex_BA9	Brain_Hippocampus	Brain_Hypothalamus	Brain_Nucleus_accumbens_basal_ganglia	Brain_Putamen_basal_ganglia	Brain_Spinal_cord_cervical_c1	Brain_Substantia_nigra	Breast_Mammary_Tissue	Cells_Cultured_fibroblasts	Cells_EBV_transformed_lymphocytes	Colon_Sigmoid	Colon_Transverse	Esophagus_Gastroesophageal_Junction	Esophagus_Mucosa	Esophagus_Muscularis	Heart_Atrial_Appendage	Heart_Left_Ventricle	Kidney_Cortex	Liver	Lung	Minor_Salivary_Gland	Muscle_Skeletal	Nerve_Tibial	Ovary	Pancreas	Pituitary	Prostate	Skin_Not_Sun_Exposed_Suprapubic	Skin_Sun_Exposed_Lower_leg	Small_Intestine_Terminal_Ileum	Spleen	Stomach	Testis	Thyroid	Uterus	Vagina
ENSG00000000419.12	DPM1	NA	0.0245378	NA	NA	NA	0.128028	NA	NA	NA	0.0614569	NA	NA	NA	NA	NA	NA	NA	NA	NA	NA	0.00699898	NA	NA	NA	0.0626542	0.0372005	0	NA	NA	NA	NA	NA	NA	0.0596942	0.161312	NA	NA	NA	NA	0.068455	0.0578586	NA	NA	NA	NA	0.0449823	NA	NA
ENSG00000000457.13	SCYL3	0.20276	0.204419	0.185171	0.133051	0.199874	0.235542	0.34637	0.313995	0.309472	0.452401	0.445439	0.246116	0.245254	0.294597	0.347838	0.299361	0.273157	0.151335	0.279979	0.183381	0.211976	0.250683	0.278522	0.220212	0.226544	0.102489	0.222791	0.12939	0.152117	0.145671	0.155195	0.166524	0.179471	0.286053	0.252994	0.23817	0.192138	0.329586	0.180817	0.190287	0.220844	0.154305	0.275448	0.198935	0.247357	0.203233	0.267355	0.178291
ENSG00000000460.16	C1orf112	0.256947	0.201813	0.181793	0.161613	0.179293	0.146129	0.318108	0.375855	0.432698	0.450797	0.723188	0.302157	0.344849	0.644423	0.190869	0.298382	0.405601	0.293812	0.576563	0.376123	NA	0.312838	0.218627	0.15823	0.267815	0.104859	0.240577	0.266748	0.315294	0.167102	0.853907	0.234258	0.0963867	0.322323	0.211362	0.239442	0.176319	0.343068	0.162884	0.179021	0.315469	0.138526	0.168998	0.146451	0.446497	0.361433	0.156901	0.151525
ENSG00000000938.12	FGR	0.20398	0.175682	0	0.171558	0	0.171543	0	0.0124978	0.0412381	0.0809005	0.267775	0.0121514	0.0842933	0	0.00772293	0	0	0.595146	0	0.0973093	0	0.161518	0	0.0797138	0.122538	0.0238469	0.378396	0	0.333756	0	0	0.100794	0	0.161492	0.330932	0	0.0415972	0	0	0.136268	0.168152	0	0.125126	0	0.164313	0.3174	0	0
ENSG00000000971.15	CFH	0.300112	0.138771	0.190389	0.235831	0.194065	0.215897	0.239402	0.25836	0.210926	0.133052	0.100964	0.148454	0.205924	0	0.237042	0.211432	0.126397	0	0.284853	0.212149	0.228004	0.033988	0.27865	0.177575	0.223348	0.201208	0.229332	0.301713	0.115596	0.136683	0.214349	0.12368	0.192232	0.401608	0.223822	0.252838	0.102941	0.160337	0.157651	0.223022	0.241759	0.26464	0.210568	0.244432	0.155023	0.191559	0.225839	0.230411
ENSG00000001036.13	FUCA2	0.170197	0.139754	0.193466	0.194031	0.114776	0.113066	0.0119528	0.149737	0.100504	0	0.074766	0.106576	0.0605537	0.0778933	0.121327	0.131447	0.14872	0	0.0938398	0.149788	0.131216	0.143988	0.193621	0.157275	0.206964	0.125308	0.164632	0.104737	0.125556	0.106024	0.104318	0.163601	0.116658	0.110603	0.132468	0.145243	0.182796	0.12368	0.205352	0.19169	0.224577	0.108098	0.248931	0.151766	0.168889	0.164755	0.130629	0.0784765
ENSG00000001084.10	GCLC	0.290253	0.331796	0.601356	0.13911	0.0995179	0.220507	0.398364	0.391045	0.362065	0.253967	0.235069	0.446988	0.21098	0.508627	0.176098	0.358265	0.369019	0.0615333	0.497238	0.267501	0.370605	0.236423	0.0672016	0.099291	0.0728291	0.1967	0.180615	0.202001	0.195733	0.175848	0.145604	0.259884	0.187935	0.385489	0.303237	0.243902	0	0.202886	0.30329	0.201266	0.251825	0.243448	0.74206	0.0909368	0.45179	0.254889	0.150774	0.215205
ENSG00000001167.14	NFYA	0.223174	0.22183	0.198991	0.25167	0.214252	0.17031	0.0104077	0.0545222	0.303525	0.251334	0.153824	0.14463	0.00164718	0.214973	0.076488	0.111531	0.10273	0.221303	0.0786854	0.315308	0.142661	0.128956	0.268421	0.251799	0.275198	0.201833	0.224128	0.188454	0.15644	0.366364	0.0278122	0.217191	0.351282	0.151448	0.363898	0.34159	0.427808	0.159406	0.283733	0.268117	0.151119	0.253639	0.202601	0.199716	0.153429	0.537752	0.100745	0.352964
ENSG00000001460.17	STPG1	0.479251	0.307874	0.20554	0.438588	0.420231	0.767616	0.121164	0.124093	0.223714	0.136447	0.140666	0.154328	0.188564	0.333615	0.097889	0.325272	0.340239	0.23984	0.141055	0.268934	0.580635	0.280446	0.292601	NA	0.306833	0.206289	0.379039	0.359032	0.206134	0.133512	0	0.398343	0.255716	0.521325	0.531143	0.605171	0.362357	0.0417212	0.184826	0.442407	0.387567	0.0736818	0.386454	0.231149	0.140454	0.421835	0.283282	0.270249
ENSG00000001461.16	NIPAL3	0.212323	0.117665	0.147246	0.353201	0.229964	0.441794	0.116463	0.00785255	0.080744	0.0987083	0.0569444	0.0161825	0.0955839	0.0419995	0.0911422	0.06269	0.0350817	0.0199916	0.122451	0.138524	0.231278	0.0614419	0.123284	0.189102	0.0593407	0.271074	0.0590746	0.07883	0.0664419	0	0.195982	0.0138972	0.222907	0.209269	0.46843	0.138601	0.204925	0.0417865	0.0225502	0.299679	0.295621	0.0390854	0.075583	0.0583634	0.562865	0.102287	0.118936	0.222799
ENSG00000001561.6	ENPP4	0.427827	0.331588	0.288516	0.385353	0.289605	0.552299	0.168363	0.132701	0.188095	0.055451	0.130241	0.0516409	0.110528	0.226138	0	0.0784804	0.155209	0.134179	0.190526	0.287213	1.18657	0.0769847	0.124773	0.300896	0.296224	0.491094	0.363765	0.148245	0.192018	0.227778	0.2686	0.59516	0.223451	0.0270115	0.346354	0.371203	0.0629825	0.0702842	0.0876851	0.32554	0.52009	0.242857	0.591003	0.212037	0.310835	0.281082	0.498659	0.418021
ENSG00000001617.11	SEMA3F	0.170735	0.144031	0.152428	NA	NA	NA	0.380793	0.129015	0.180405	NA	NA	0.254467	0.129541	0.32917	0.139568	0.15464	0.647663	0.526351	0.740678	0.18879	0.184685	NA	0.158861	0.0690656	0.129662	0.0760844	0.214846	0.246342	0.0818286	0.129481	0	0.138886	NA	0.0831755	0.327332	0.180052	NA	0.178821	NA	NA	0.0607968	0.0661256	0.488427	0.0486861	0.0750125	NA	0.274658	NA
ENSG00000001626.14	CFTR	NA	NA	NA	NA	NA	0.232156	0.217084	0.133332	0.196181	0.0883439	0.345141	0.189271	0.206423	0.209447	0.275699	0.0436678	0.0275955	0.345907	0.191747	NA	NA	NA	NA	NA	NA	NA	NA	NA	0	NA	0.245896	NA	NA	NA	NA	NA	0.230455	0.131937	NA	NA	NA	NA	NA	NA	0.262556	NA	NA	NA
ENSG00000001629.9	ANKIB1	0.0348944	0.00990313	0	0.0230811	0.021637	0.0360048	0.0427345	0.0910321	0.0812425	0.050617	0.0645017	0.119368	0	0.103383	0.100961	0.0979017	0.104277	0.000902134	0.113027	0.0407771	0.0764321	0.0312546	0.0385774	0.0448565	0.0681647	0.0386936	0.0438391	0.104904	0.0748346	0	0.0976438	0.0698536	0.0324127	0.0839792	0.0524692	0	0.0704463	0.0410091	0.0727741	0.0353414	0.0291172	0.0225797	0.060458	0.0308262	0.17053	0.0616662	0.0595284	0.0278846
ENSG00000001630.15	CYP51A1	NA	0.0697862	NA	NA	NA	NA	NA	NA	NA	NA	NA	NA	0.201408	NA	NA	NA	0.181855	NA	0.0103844	0.293725	0.221334	NA	NA	0.274236	NA	NA	0.211252	0.253139	0.345717	NA	NA	0.324267	NA	1.04623	NA	NA	NA	NA	NA	0.241002	0.247928	NA	0.13029	NA	0.178701	NA	NA	NA
ENSG00000001631.15	KRIT1	0.158166	0.089965	0.109865	0.190391	0.0844249	0.173971	0.00228604	0.21666	0.0589838	0.0401975	0.105861	0.0807458	0.12849	0	0.184402	0.0359794	0	0	0.0986035	0.186757	0.0352857	0.0820002	0.0996467	0.0772028	0.0470074	0.11397	0.120801	0.00956504	0.105499	0	0.0873996	0.101402	0.0810367	0.103099	0.0928189	0.0978844	0.0629914	0.104295	0.0823646	0.127157	0.0908944	0.087351	0.0688606	0.0667905	0.0401668	0.0850714	0.110632	0.0175773
ENSG00000002016.17	RAD52	0.446626	0.418788	0.35325	0.478048	0.463321	0.483051	0.292609	0.291083	0.321539	0.494809	0.400843	0.407292	0.410818	0.311877	0.343564	0.356172	0.337613	0.0822401	0.442913	0.396367	0.460327	0.534638	0.481687	0.381013	0.413782	0.38233	0.42426	0.452399	0.401208	0.407987	0.346977	0.438554	0.583118	0.440798	0.365942	0.376045	0.306943	0.343157	0.403061	0.441031	0.458198	0.347671	0.422703	0.404692	0.391245	0.485096	0.378325	0.384012
ENSG00000002330.13	BAD	0.042198	0.0664267	NA	0.0141163	NA	NA	NA	NA	NA	0.0397476	NA	0.0552409	0.0307704	NA	0.0146432	NA	NA	NA	NA	0.0548266	0.0415333	NA	NA	NA	0.0192265	0.0748507	0.00651322	0.129092	0.109342	NA	NA	0.0955815	NA	0	0.0372105	0	NA	NA	NA	0.0483063	0.0365473	NA	NA	NA	0	NA	NA	0.0283387
ENSG00000002549.12	LAP3	0.0753858	0.0584149	NA	NA	NA	0.07192	0.328538	0.264675	0.320647	0.309346	0.164656	0.303438	NA	0	0.224075	0.249519	0.359384	0.0110965	NA	0	0.236064	0.317831	0.0429703	NA	0.0176915	0	0.0922276	0.0169512	0.00742334	0.241424	0.282308	0.466389	NA	0.0542716	0.171153	0.0466442	0.0827647	NA	NA	0.0239838	0.0757155	0.238829	0.643607	0.0421383	0.32147	0.0309003	NA	0.082371
ENSG00000002587.9	HS3ST1	0.374112	0.680045	0.375359	0.480138	0.0745722	0.316896	NA	NA	NA	0.215028	0.194997	0.0948077	NA	NA	NA	0.173823	NA	NA	NA	0.205117	NA	0.290446	0.183518	0	0.094348	NA	0.00758878	0.174886	0.157011	0.117417	0.167895	0.00790364	NA	0.0128984	0.553025	0.204074	0.182123	0.0464977	0.0527211	0.027178	0.218932	NA	0.0879916	0.0103812	0.264525	0.109597	NA	NA
ENSG00000002726.20	AOC1	0.00969234	6.64386	NA	1.40935	1.24253	NA	NA	NA	NA	NA	NA	NA	NA	NA	NA	NA	NA	NA	NA	0.701403	0.711093	1.58396	0.122339	0.17958	0.791235	NA	0.702817	2.90835	3.43891	6.64386	3.93282	0.903616	1.10426	NA	0.673681	0.628915	0.0412588	NA	NA	0.529225	0.726352	NA	0.977859	NA	1.31097	0.935024	NA	0.434747
ENSG00000002745.12	WNT16	1.24159	NA	NA	NA	NA	0.399384	NA	NA	0.383191	NA	0.167007	NA	NA	NA	NA	NA	6.64386	1.36148	6.64386	0.24959	6.64386	NA	0	NA	0.168535	0.167359	0.161992	NA	NA	NA	NA	NA	0	NA	0.357136	NA	NA	0	NA	1.6159	1.13081	NA	NA	NA	0.0589997	0	NA	0.21335
ENSG00000002746.14	HECW1	0.610621	2.42922	NA	0.698382	NA	NA	NA	NA	NA	0.060998	0.0458548	NA	NA	0.0980533	0.0786986	0.0266407	0.101482	NA	NA	0.869291	0.776651	NA	0.155634	0.137286	NA	0.419734	NA	NA	NA	NA	NA	0.665992	0	0.936436	0.613309	0.593206	NA	NA	0.252044	0.471694	0.0768308	NA	NA	0.550725	NA	0.517546	NA	0.325219
ENSG00000002822.15	MAD1L1	0.159013	0.195674	0.0498399	0.113049	0.137698	0.156818	0.0339768	0.216557	0.0906328	0.0876733	0.000185378	0.210015	0.180835	0.0747579	0.0434688	0.0798572	0.0626739	0.127815	0.0978195	0.203005	0.192135	0.309054	0.107376	0.125211	0.144227	0.130237	0.155025	0.309882	0.517818	0.163795	0.179513	0.417204	0.187991	0.137768	0.141368	0.136757	0.124552	0.127649	0.150879	0.14203	0.100525	0.189846	0.334254	0.0898348	0.0911295	0.189037	0.0424504	0.192757
ENSG00000002834.17	LASP1	0.143747	0.158706	0.132804	0.151462	0.140303	0.290634	0.0654362	0.0683741	0.0343262	0.0937248	0.081448	0.0828366	0.0988076	0.0308899	0.0345829	0.0171266	0.0314486	0	0.118214	0.055959	0.204387	0.0312781	0.0443506	0.136536	0.13649	0.114145	0.197941	0.0597737	0.0436035	0.0428116	0.0454983	0.100501	0.0575726	0.293287	0.123295	0.0793131	0.153955	0.187597	0	0.0526788	0.0122239	0.240825	0.0605573	0.153759	0.301676	0.249164	0.0797589	0
ENSG00000002919.14	SNX11	0.201427	0.205259	0.0819423	0.21484	0.160397	0.157139	0.111845	0.0912176	0.131147	0.132616	0.123969	0.0953063	0.0632987	0.0957751	0.147502	0.140659	0.133176	0.0642766	0.128859	0.229518	0.159212	0.0880079	0.149118	0.164587	0.108973	0.173136	0.088693	0.217397	0.0957225	0.126286	0.222044	0.226941	0.237318	0.0595591	0.272438	0.162738	0.314444	0.119079	0.156804	0.246318	0.249612	0.252179	0.252131	0.14456	0.0852139	0.188633	0.319017	0.0994534
ENSG00000002933.7	TMEM176A	1.0915	0.479626	0.72963	0.535627	0.567637	0.701024	0.296572	0.477455	0.351557	0.793247	6.64386	0.385508	0.338305	0.408723	0.379093	0.35801	0.566105	0.308004	0.271591	0.559996	1.60733	6.64386	0.446545	0.299951	0.427122	0.389993	0.486296	1.31168	1.48612	0.380251	0.883385	0.896322	0.606182	0.450367	0.5637	0.29136	0.82082	0.617037	0.569873	0.722217	0.784625	0.409418	0.626231	0.492183	0.552797	0.689305	0.329456	0.31304
ENSG00000003056.7	M6PR	0.223661	0.180045	0.177437	0.229974	0.110622	0.227277	0.180568	0.227651	0.183745	0.174555	0.244036	0.232289	0.183127	0.192994	0.261271	0.217732	0.184447	0.0535069	0.183547	0.21055	0.257926	0.178222	0.165598	0.148833	0.173151	0.211361	0.191444	0.281897	0.194638	0.0800074	0.138485	0.144843	0.122284	0.329592	0.18079	0.143678	0.192436	0.213455	0.177528	0.204785	0.248225	0.172011	0.154807	0.186974	0.137851	0.166898	0.184496	0.109588
ENSG00000003137.8	CYP26B1	0.400037	0.419169	NA	0.119164	NA	0.201708	NA	0	0.136821	0.0951387	NA	0.126934	0.152887	NA	0	NA	0.0702403	NA	NA	NA	NA	NA	NA	0	0	0.46318	NA	0.160835	0	NA	0	0.219465	0	NA	NA	NA	NA	0.0592351	NA	0.107665	0.0949994	NA	NA	0	0.0480665	NA	0.00246971	NA
ENSG00000003147.17	ICA1	0.107378	NA	NA	0.203402	0.0509308	0.269906	0	0.059951	0.0628209	0.0466456	0.0804441	0.0688029	0.0110395	0.0413757	0.151896	0.0519744	0.0564328	0.0814666	NA	NA	0.601423	NA	0.0513375	0.118676	0.0894047	0.0474051	0.105778	0.130112	0.0625658	0.0609865	2.43813	0.154544	NA	0.13628	0.129088	0	0.119867	0.0621038	0.149971	0.135474	0.0820545	0.0643537	0.146443	NA	NA	0.205699	0	NA
ENSG00000003249.13	DBNDD1	1.03137	1.05713	0.768293	2.05891	1.41868	1.29585	0.119168	0.0350554	0.161383	0.197305	0.254707	0.0341275	0	0.00491056	0.288	0.133777	0.119486	0.147392	0.135779	0.218994	2.63547	0.546525	1.05201	1.8163	0.854531	0.215883	0.772174	1.45477	1.16395	0.537434	0.449203	0.855363	0.378885	0.291963	0.66025	0.508816	0.523317	0.478403	0.891526	0.946242	1.11974	1.61802	0.445346	0.844765	0.274423	0.710928	0.594342	0.151717
ENSG00000003393.14	ALS2	0.248019	0.222753	0.222271	0.190408	0.231919	0.304373	0.234331	0.0277097	0.221326	0.0825514	0.137492	0.0456528	0.14723	0.073618	0.124511	0.098194	0.257546	0.132817	0.150862	0.22079	0.164017	0.412119	0.172916	0.204565	0.197748	0.30101	0.179864	0.0455108	NA	0.150786	0.078109	0.260563	0.207612	0.0966881	0.251019	0.167833	0.209353	0.0755766	0.12493	0.251164	0.236845	0.21024	0.249684	0.0645192	0.0490858	0.1631	0.0965978	0.225427
ENSG00000003400.14	CASP10	0.134293	0.0824509	0.0685291	0.124568	0.140579	0.132084	0.130249	0.0693281	0	0.228276	0.0495547	0.0368215	0.0354515	0.0548183	0.0148263	0.00384582	0.125442	0.197673	0	0.0943626	0.250608	0.217103	0.0650645	0.0769406	0.00485159	0.526861	0.0674764	0.186039	0.13905	0	0.241289	0.0784579	0	0.114841	0.0923275	0.0548517	0.135331	0.140606	0.192345	0.444388	0.210959	0.0730399	0.0157447	0.0857602	0.0260357	0.108558	0.0683087	0.236962
ENSG00000003402.19	CFLAR	0.0839908	0.0596524	NA	NA	NA	0.00959992	NA	NA	NA	0.0881091	0.0448999	NA	0	NA	NA	0	0	NA	NA	NA	0.17696	NA	NA	NA	NA	0.135793	0.131348	NA	NA	NA	NA	NA	NA	NA	0.0933716	NA	NA	NA	NA	NA	NA	NA	NA	NA	NA	0.210635	NA	0.0909254
ENSG00000003436.15	TFPI	0.108175	0.212871	0.229112	0.267258	0.285828	0.132637	0.739139	0.614075	0.252585	0.307539	0.044931	0.0666338	0.0708339	0.350716	0.314385	0.222983	0	0	0.166666	0.143815	0.145215	0	0.360425	0.0304511	0.39686	1.32875	0.310999	0.407465	0.387579	0.258615	0.144427	0.237396	0.125697	0.90849	0.173534	0.25057	0.291121	0.246948	0.380392	0.402549	0.259632	0.161369	0.113075	0.261283	0.635867	0.155661	0.0302647	0.147514
ENSG00000003509.15	NDUFAF7	0.168616	0.107609	0.160193	0.0769254	0.133453	0.113936	0.0598564	0.316922	0.176302	0.233436	0.244662	0.100023	0.211268	0.232335	0.118866	0.0280881	0.163207	0.103752	0.0840423	0.165125	0.132032	0.140189	0.157256	0.155341	0.135225	0.18069	0.158985	0.104437	0.206869	0	0.00169893	0.161953	0.140567	0.107776	0.154449	0.157387	0.132666	0.0603924	0.163287	0.0529726	0.190274	0.188594	0.195645	0.14305	0.423286	0.159206	0.0980449	NA
ENSG00000003756.16	RBM5	0.0377415	0.0375579	0.0111776	0.0378202	0.0346894	0.0326849	0.0292759	0.0145889	0.0345174	0.0203224	0.0417268	0.0485649	0	0.0131236	0.0336811	0.0123456	0.00437065	0.0171359	0	0.052337	NA	0.0121788	0.0065239	0.0234175	0.0327414	0.0327907	0.0269078	0.0388987	0.0166113	0	0	0.0298375	0.031064	0.0167531	0.0432894	0.0391362	0.07346	0.0355907	0.0458678	0.0316232	0.0510573	0.0185879	0.0319948	0.00864102	0.031177	0.0563923	0.00462661	0.0284629
ENSG00000003987.13	MTMR7	0.177859	0.137168	0.222946	0.14436	0.0672054	0.282233	0	0.104543	0	0.121367	0.175624	0.0156375	0.0296231	0.0706322	0	0.0141478	0.213461	0.126624	0.0197812	0.341408	0.158884	0.0216195	0.0970141	0.352219	0.206188	0.233821	0.225432	0.101723	0.129068	NA	0.0923109	0.256303	NA	0.303258	0.132657	0.449267	0.147335	0.120405	0.154378	0.140428	0.2076	0.167177	0.127574	0.416378	0.148725	0.369016	0	0.248343
ENSG00000003989.17	SLC7A2	0.208415	0.0976958	0.277766	0.427546	0.430968	0.171309	0.255687	0.291762	0.433002	0.189748	0.110612	0.13659	0.533903	0.462834	0	0	0.445569	0.015555	0.0835553	0.145307	0.15223	NA	0.131652	0.0968196	0.116269	0.240506	0.284253	0.392333	0.24813	NA	0.0680976	0.329988	0.418417	0.226288	0.21306	0.0522836	0.0851667	0.0891858	0.308454	0.30754	0.173646	0	0.137448	0.25707	0.142807	0.39595	0.0618936	0.131049
ENSG00000004059.10	ARF5	0.212458	0.0139841	0.0573013	0.146838	NA	0.209397	0	NA	0	0	NA	NA	0.0127489	NA	0	NA	0.00833051	NA	0	0.000766326	NA	NA	0.127739	0.0245497	0.00952132	NA	0.0186994	0.148086	0.0267277	0	0.217801	0.236269	0	0.0152469	0.139815	0.00427191	0.110827	0.0375284	0.0143444	0	0	NA	NA	0.00513005	NA	0.133834	0.0399662	0
ENSG00000004139.13	SARM1	0.10749	0.0730848	0.103441	0.0835155	0.22512	0.022471	0.0352541	0.0591395	0.0888641	0.0325379	0.0351534	0.0155778	0.0735357	0.0298716	0.0223104	0.0809903	0.0362593	0	0.116687	0.0723999	0.111864	0.0460123	0.0660896	0.113999	0.0701668	0.0640252	0.0923201	0.388547	0.604126	0	0.0513931	0.0589812	0.0573247	0.0863402	0.0797693	0	0.343098	0.0636368	0.154608	0.363948	0.108072	0.0983233	0.771273	0.0732512	0.0611588	0.0936564	0	0
ENSG00000004142.11	POLDIP2	0.0653298	0.0583226	0.0817714	0.0912567	0.0498648	0.0693507	0.136464	0.0798576	0.101779	0.0503406	0.0619401	0.117032	0.0794502	0.109254	0.119198	0.0791091	0.0801263	0.00343898	0.0737652	0.056702	0.0701316	0.0476242	0.0872318	0.131253	0.0956884	0.0729925	0.0802752	0.0714958	0.0239459	0	0.0867781	0.0720232	0.102343	0.0942779	0.0867127	0.0329559	0.0369858	0.123776	0.0970765	0.0711857	0.0902536	0.0551424	0.0774942	0.0629684	0.0975889	0.0732368	0.0766898	0.0923463
ENSG00000004399.12	PLXND1	0.141801	0.0971292	0.0577793	0.172057	0.135458	0.191741	0.165448	0.186796	0.459965	0.191398	0.170862	0.158649	0.195964	0.247861	0.22708	0.183346	0.147099	0.102536	0.263309	0.0332683	0.627427	0.151824	0.120149	0.0635282	0.137154	0.128683	0.123549	0.0990238	0.0832537	0	NA	0.106302	0.102533	0.128051	0.111225	0.0544076	0.166898	0.032783	0.111938	0.112811	0.128703	0.0339782	0.007245	0.0919169	0.115714	0.105333	0.107586	0.0939442
ENSG00000004455.16	AK2	0.0713308	0.127485	0.107649	0.147755	0.0984033	0.155018	0	0.0831069	0.167335	0.01734	0.0760313	0.138299	0.187133	0.195029	0.187111	0.272165	0.290698	0.0484591	0.165816	0.0685278	0.18128	0.0978905	0.185821	0.0519272	0.15799	0.0506287	0.136007	0.0393185	0.0571655	0.160852	0.0315407	0.151533	0.00964175	0.199243	0.126714	0.128769	0.0706028	0.0393365	0.0858106	0.116232	0.162264	0.119399	0.0281768	0.0425001	0.162137	0.086011	0.0459553	0.087982
ENSG00000004468.12	CD38	0.586765	0.628806	0.692122	0.664661	0.703906	1.0946	0.458354	0.375333	0.629501	0.37662	0.425993	0.62274	0.420706	0.201974	0.280146	0.626024	0.457577	0	0.485545	0.481045	NA	0.302958	0.666658	0.215688	0.856788	1.09754	0.81196	0.791209	0.469618	0.392378	0.697814	0.309614	1.14783	0.477097	3.18737	0	0.255519	0.286858	0.485774	0.598052	1.01875	0.00712859	0.23748	0.700155	0.118781	0.853183	0.184948	0.435998
ENSG00000004478.7	FKBP4	NA	NA	NA	NA	NA	NA	NA	NA	0	NA	NA	NA	NA	NA	NA	NA	NA	NA	NA	NA	0.0300024	NA	NA	NA	NA	NA	NA	NA	NA	NA	NA	NA	NA	NA	NA	NA	NA	NA	NA	0.011117	NA	0.0398028	NA	0.0888143	NA	NA	NA	NA
ENSG00000004487.15	KDM1A	0.0903638	0.0580098	0.0033044	0.0814771	0.121935	0.0968738	0.0347443	0.0933507	0.100057	0.0381507	0.0593626	0.120523	0.181729	0.0800817	0.138216	0.0575596	0.254439	0	0	0.0164691	0.140001	NA	0.107033	0.124773	0.138841	0	0.130698	0.16488	0.0827702	0.140597	0.0316389	0.154265	0.0298178	0.146927	0.111167	0.0942798	0.0754661	0.105115	0.0255404	0.145446	0.0545677	0.0432967	0.132521	0.141775	0.0908539	0.177007	0.0637501	0.129326
ENSG00000004534.14	RBM6	0.431994	0.587165	0.36422	0.397988	0.414681	0.390075	0.265873	0.352295	0.335618	0.299985	0.319968	0.296244	0.295497	0.323919	0.2736	0.297538	0.273148	0.308954	0.238881	0.404663	0.279191	0.287823	0.549649	0.476074	0.559151	0.464381	0.576078	0.512057	0.414059	0.305432	0.343475	0.386677	0.425651	0.255923	0.342365	0.358367	0.445362	0.443255	0.41437	0.449871	0.327744	0.48525	0.473723	0.469672	0.279607	0.463965	0.382092	0.472321
ENSG00000004660.14	CAMKK1	0.11459	0.16022	NA	0.125512	0.0380814	0.232875	0.142694	0.059131	NA	0.440567	0.430368	0.031685	NA	NA	0.0110319	0	0.0900402	0.0307415	NA	0.066812	0.233435	0.0813671	0.0719425	0.171969	0.0638775	NA	0.0678316	0.118011	0.121639	NA	0.02623	0.153442	0.00726706	NA	0.181484	NA	0.116772	NA	0	0.0808128	0.152148	0.208212	0.153627	0.108306	NA	0.0787059	NA	0.0422052
ENSG00000004700.15	RECQL	0.215968	0.181932	0.122914	0.128857	0.122068	0.185882	0.0727172	0	0.0745751	0.117533	0.274684	0.0637841	0.0598662	0.143981	0	0.202432	0.0424499	0.0142991	0.168301	0.108512	0.25683	0.152405	0.167246	0.273429	0.222703	0.242129	0.281518	0.17932	0.0531194	0.148652	0.184825	0.176776	0.257602	0.203299	0.168449	0.0841643	0.166209	0.0990994	0.105441	0.254696	0.251222	0.242879	0.230604	0.232556	0.219412	0.305293	0.130371	0.290446
ENSG00000004766.15	VPS50	0.576872	0.072306	0.053838	0.217058	0	0.409861	0.232082	0.0461234	0	0.116571	0.146021	0.0721892	0.0465641	0	0.228376	0.0636603	0.135647	0.018775	0.0893293	0.22117	0.10135	0.0123143	0.130857	0.108523	0.0995804	0.0365642	0.150866	0.0237708	0.0776716	0.00752963	0.0302235	0.27346	0.0117792	0.0252351	0.57531	0.455479	0.0790661	0.341917	0.365885	0.406745	0.41025	0	0.0942269	0.120894	0.260003	0.463057	0.00513355	0.312457
ENSG00000004776.12	HSPB6	0.0462106	NA	NA	NA	NA	NA	NA	NA	NA	NA	NA	NA	NA	NA	NA	NA	NA	NA	NA	NA	NA	NA	NA	NA	NA	NA	NA	NA	NA	NA	NA	NA	NA	NA	NA	NA	NA	NA	NA	NA	NA	NA	NA	NA	0.144771	NA	NA	NA
ENSG00000004777.18	ARHGAP33	0.373775	0.261601	0.2019	0.292581	0.291405	0.288121	0.158603	0.426278	0.154856	0.280925	0.21651	0.325029	0.384842	0.0737354	0.0508138	0.270571	0.273653	0	0.24821	0.278807	0.20554	0.439246	0.281518	0.411827	0.370883	0.428968	0.338183	0.204227	0.203802	0.100274	0.223562	0.291479	0.37357	0.139909	0.1752	0.0700999	0.178578	0.202579	0.236153	0.442862	0.367227	0.303919	0.377517	0.330488	0.166355	0.340784	0.133695	0.197473
ENSG00000004779.9	NDUFAB1	0.0897055	NA	NA	NA	0	NA	0.010016	NA	NA	NA	NA	NA	NA	0	NA	NA	NA	NA	NA	NA	0.0189869	NA	NA	NA	0.0266673	NA	0	0.304184	0.306345	NA	NA	0.202836	NA	NA	0.00299242	NA	NA	NA	NA	NA	NA	NA	NA	NA	NA	0.235614	0.0505802	NA
ENSG00000004799.7	PDK4	0.254319	0.402115	0.0821798	0.827275	0.522961	0.750854	0.0705283	NA	NA	6.64386	0	0.0750145	0.0472574	0.0068064	0.25184	NA	0.0178359	0	0.293165	0.244381	2.55849	0.344946	0.38053	0.300174	0.192293	0.111488	0.161488	0.33457	0.125859	0.182432	0.454196	0.194415	0.0826374	0.049373	0.306597	0.264012	0.392695	0.325163	0.134107	0.275848	0.198202	0.465537	0.26304	0.145636	0.143071	0.293637	0.223895	0.462574
ENSG00000004809.13	SLC22A16	2.00552	1.49534	1.60205	2.27002	1.53501	NA	NA	NA	NA	NA	NA	NA	NA	NA	NA	NA	NA	0.349801	NA	0.93701	NA	NA	1.41225	NA	0.912638	NA	1.21771	NA	NA	NA	NA	1.68735	1.08144	NA	1.2604	1.03102	NA	NA	0.911522	0.225554	0.804892	NA	0.390362	NA	NA	NA	0.535292	NA
ENSG00000004838.13	ZMYND10	NA	NA	NA	NA	0.913502	NA	NA	NA	NA	NA	0.0993014	NA	NA	NA	NA	NA	NA	NA	NA	NA	NA	0	NA	NA	NA	0	NA	NA	NA	0	NA	NA	NA	0	NA	NA	0.405474	NA	NA	NA	NA	NA	0.69421	NA	NA	NA	NA	NA
ENSG00000004846.16	ABCB5	0.0377587	0	NA	NA	NA	NA	NA	NA	NA	NA	NA	NA	NA	NA	NA	NA	NA	NA	NA	0	NA	NA	NA	0.212798	NA	NA	NA	NA	NA	NA	NA	NA	NA	NA	NA	NA	NA	NA	NA	0.0906289	0	NA	NA	NA	NA	NA	NA	NA
ENSG00000004864.13	SLC25A13	0.0570784	NA	0.073395	NA	NA	NA	NA	0.289587	NA	1.54889	1.63739	NA	NA	NA	0.0760828	NA	NA	NA	NA	NA	NA	0.199584	0.0766661	0.0810584	0.0380899	0.0247705	0.0471438	NA	0.101574	NA	NA	0.17478	0.0601852	0.185367	NA	NA	0.0100179	NA	0.0221421	NA	0.0308119	NA	0.0450289	0.153475	NA	NA	NA	NA
ENSG00000004866.20	ST7	0.0176924	0	NA	NA	0	0.0312426	NA	NA	NA	0.272258	0.288887	NA	NA	0	NA	NA	0	NA	NA	0.0110365	0.0463215	NA	NA	0.0238708	NA	0	0	0.14394	NA	NA	NA	0	0.0275903	NA	NA	NA	NA	NA	NA	0	0.0437719	0	0.160283	0	NA	NA	0.135922	NA
ENSG00000004897.11	CDC27	0.139886	0.176604	0.0176589	0.0689028	0.0267656	0.0563501	NA	0.0994441	0.05497	NA	NA	0.05806	NA	NA	NA	NA	NA	0.0205195	NA	0.121867	NA	0.0442991	0.00839649	0.077858	0.0330579	0.0263576	0.0682676	0.128439	0.155303	NA	0.196756	0.0588082	0.0510922	0.345814	0.0564872	NA	NA	0.00386163	0.104234	0.0409295	0.0667885	NA	0.0294948	0.0400511	0.0740551	0.0765477	NA	NA
ENSG00000004939.13	SLC4A1	NA	NA	NA	NA	NA	NA	NA	NA	NA	0.148763	0.176067	NA	NA	NA	NA	NA	NA	NA	NA	NA	NA	NA	NA	NA	NA	NA	NA	NA	NA	NA	NA	NA	NA	NA	0.02397	NA	NA	NA	NA	NA	NA	NA	NA	NA	NA	NA	NA	NA
ENSG00000004948.13	CALCR	NA	NA	NA	NA	NA	NA	NA	NA	NA	NA	NA	0.768037	1.85443	NA	NA	0.332464	NA	NA	NA	NA	NA	NA	NA	NA	NA	NA	NA	NA	NA	NA	NA	0	NA	NA	6.64386	NA	NA	0.706026	NA	NA	NA	NA	NA	NA	NA	NA	NA	NA
ENSG00000004975.11	DVL2	NA	0.0676468	NA	0.0544206	NA	0.0120944	NA	NA	NA	NA	NA	NA	NA	0.0668405	NA	NA	NA	NA	NA	NA	NA	NA	0.0404363	0.0237453	NA	NA	NA	NA	NA	NA	NA	NA	0.0668252	NA	NA	NA	NA	NA	NA	0.138398	0.122205	NA	0	NA	NA	NA	NA	NA
ENSG00000005001.9	PRSS22	0.266996	0	0.196255	NA	NA	NA	NA	NA	0.135211	1.05877	0.644503	NA	0.166696	NA	0	0.0598586	0.155656	6.64386	6.64386	NA	6.64386	NA	6.64386	0.268425	NA	0.255931	NA	NA	NA	0	NA	0.268939	NA	NA	NA	NA	NA	0.148122	0.328781	0.23737	0.26762	0.0639364	6.64386	0.175955	NA	0.671983	0.295533	NA
ENSG00000005007.12	UPF1	NA	NA	NA	NA	NA	0.048573	NA	NA	NA	0.047012	0.0554095	NA	NA	NA	NA	NA	NA	NA	NA	NA	NA	NA	NA	NA	NA	NA	0.0351214	NA	NA	NA	NA	NA	NA	NA	NA	NA	NA	NA	NA	NA	NA	NA	NA	NA	NA	NA	NA	NA
ENSG00000005020.12	SKAP2	0.251633	0.261661	0.202582	0.125372	0.187943	0.259534	NA	0.0710712	0.169038	0.272658	0.554205	0.139632	0.145761	0.305169	NA	0.106639	0.164687	0.0260227	NA	0.130775	0.059338	0.158184	0.180579	0.323643	0.153974	0.126881	0.230817	0.245774	0.318697	NA	0.237474	0.256962	0.0743045	0.311833	0.102702	0.150326	0.206965	0.161828	0.199423	0.157209	0.120235	0.187399	0.312191	0.267205	0.0138057	0.166005	0.167207	NA
ENSG00000005059.15	MCUB	0.106828	0.191105	0.190728	0.0980724	0.0490983	0.157847	0.0460302	0.0735294	0.0544937	0.184233	0	0.0761777	0.147263	0.251577	0.0982099	0.175356	0.193119	0	0.242151	0.11946	0.12679	0.114019	0.183291	0.123175	0.143062	0.105014	0.137673	0.0659493	0.0631082	0.0278248	0.0392151	0.0668485	0.102862	0.250868	0.121932	0.294422	0.0798254	0	0.240704	0.0437387	0.0870825	0.0669026	0.0850635	0.0723977	0.0695029	0.139374	0.194579	0.0947022
ENSG00000005073.5	HOXA11	NA	6.64386	NA	NA	NA	NA	NA	NA	NA	NA	NA	NA	NA	NA	NA	NA	NA	NA	NA	NA	0.283953	NA	NA	0.183855	NA	NA	NA	NA	NA	NA	NA	NA	NA	NA	NA	NA	NA	NA	NA	NA	NA	NA	NA	NA	NA	NA	NA	NA
ENSG00000005075.15	POLR2J	0.177939	0.155814	0.149251	0.138381	0.145106	0.173608	0.10544	0.160426	0.0920868	0.101471	0.0584709	0.13034	0.199272	0.121866	0.0849155	0.0761258	0.120923	0	0.133533	0.18197	0.0348071	0.157017	0.208529	0.157038	0.131931	0.130822	0.183502	0.200654	0.193004	0	0.0734048	0.0231533	0.130722	0.221327	0.0241148	0.17146	0.19608	0.0291721	0.0515188	0.044544	0.11384	0.228441	0.382637	0.110556	0.192907	0.270378	0.30472	0.300914
ENSG00000005100.12	DHX33	0.0618918	0.0865355	0.128354	0	0	NA	NA	0.103946	0.0252847	0.0374905	0.0426761	0.114771	0.016055	0.0358508	0.0474974	0.0436184	0.00788048	0	0.0718898	0	0.0565867	0.0748781	0.0711071	0.0561076	0	0.110767	0.0308173	0	0.068089	0	0.136967	0.0451667	0	0.184158	0.0422859	0.0724481	0.00449152	0.0134254	0.0293213	0.0287359	0.0333677	0.000652585	0	0.00755599	0.0611205	0.118635	0	0
ENSG00000005102.12	MEOX1	0.701469	0.737136	0.0208169	0.492771	0.435295	0.607051	NA	NA	NA	NA	NA	NA	NA	NA	NA	NA	NA	NA	NA	0.763877	0.20521	0	0.243196	0.670265	0.577182	0.394643	0.609542	0.442612	0.581521	0.620214	0	0.617943	0.792386	0.629276	0.531112	0	0.487237	0.0748978	0.165322	0.776868	0.615996	0.49433	3.2855	0.837871	0.715717	0.672262	0.732164	0.606009
ENSG00000005108.15	THSD7A	0.0595871	0.116896	0.186524	0.173285	0.0379103	0.146127	0.100586	NA	0.235009	0	0.132804	0.168928	0.122415	0.152013	0.141491	0.199684	0.181637	0.29968	0.0421032	0.109652	0.258842	NA	0.0745693	0.0831685	0.165307	0.115427	0.136637	0.217364	0.271952	NA	0.121925	0.127871	0.0460905	0.180318	0.212182	2.41541	0.419517	0.0705391	0.0402633	0.108221	0.12466	0.0391002	0.0863078	0.149928	0.215968	0.746651	0.0787526	0.0772079
ENSG00000005156.11	LIG3	0.302861	0.269657	0.289999	0.29203	0.377973	0.307612	0.31594	0.44215	0.40762	0.530278	0.32825	0.221508	0.280357	0.511598	0.517386	0.363525	0.301615	0.0951919	0.250673	0.380118	0.359502	0.358996	0.165626	0.21888	0.215094	0.279337	0.242399	0.273159	0.365033	0.298619	0.310162	0.293458	0.304723	0.412506	0.330981	0.278339	0.218427	0.290651	0.274963	0.346292	0.369186	0.276788	0.285549	0.206875	0.261798	0.275569	0.212339	0.302619
ENSG00000005175.9	RPAP3	0.202285	0.128559	0.135962	0.0331413	0.012997	0.171043	NA	0	0.0543238	0.0397037	NA	0.0895839	0.0278285	0.0148302	0.11292	0.117384	0.0241247	0	0.104016	0.0867431	0.0422747	0.140618	0.187679	0.210234	NA	0.133356	0.142693	0.0939411	0.0753871	0	0.10843	0.295747	NA	0.225715	0.254173	0.272332	0.149655	0.0942898	0.167084	0.173209	0.124969	0.0952099	0.145991	0.127129	0.0285797	0.0805143	0.0243342	0.046158
ENSG00000005187.11	ACSM3	0.231125	0.257435	0.685701	0.36986	0.253579	0.560653	NA	NA	NA	NA	0.0589652	NA	NA	NA	0.16481	NA	NA	0.0803632	NA	0.188142	0.205399	0.0937744	0.657133	0.207368	0.314504	0.843981	0.190069	0.388941	0.24642	0	0.0455979	0.168795	0.327948	1.22051	0.269807	0.320718	0.150665	0.112208	0.6331	0.804693	1.20892	0.708375	0.118604	0.323804	0.0134272	0.308425	0.219006	0.590366
ENSG00000005189.19	AC004381.6	0.20307	0.107345	0.14032	0.298792	0.187795	0.124221	0.41573	0.155902	0.162884	0.562034	0.582725	0.258122	0.149347	0	0.000605093	0.113194	0.268351	0.0191686	0	0.193119	NA	0.178847	0.294875	0.0838119	0.231669	0.104025	0.0723761	0.165951	0.20979	NA	0	0.0540752	NA	0.0285474	0.184455	6.64386	0.326557	0.402516	0.284776	0.0779487	0.183292	0	0.000457918	0.0650361	0.635146	0.180126	0.729726	0.115015
ENSG00000005194.14	CIAPIN1	0.358126	0.236938	0.232128	0.283114	0.202397	0.19669	0.0276564	0.0118118	0.0758598	0.0673396	0.2468	0.149035	0.101833	0.203806	0.166455	0.0698123	0.0766909	0.031615	0.0199204	0.142524	0.285948	0.0292476	0.138264	0.309148	0.14864	0.161036	0.237783	0.151656	0.143545	0.149847	0	0.291396	0.183118	0.306505	0.180754	0.108263	0.0668056	0.0877352	0.126138	0.245061	0.218605	0.116042	0.153438	0.145638	0.191221	0.12535	0.0504161	0.0243965
ENSG00000005206.16	SPPL2B	0.134768	0.115528	0.11573	0.125529	0.110692	0.137502	0.0609361	0.0721562	0.126791	0.155791	0.160243	0.079325	0.0892362	0.113695	0.0923761	0.0740109	0.0518641	0.130739	0.0960849	0.106277	0.164013	0.0630272	0.104614	0.160835	0.124866	0.139748	0.147707	0.116457	0.149599	0.151856	0.112197	0.116232	0.133889	0.194993	0.11562	0.117459	0.506899	0.15291	0.107666	0.229481	0.239168	0.0848945	0.0719953	0.176607	0.0978207	0.121825	0.139812	0.118147
ENSG00000005238.19	FAM214B	0.364683	0.266963	0.269568	0.257719	0.30447	0.361126	NA	0.0983594	0.0662492	0.208679	0.129706	0.034815	0.137446	0.0171564	NA	NA	0.193754	NA	0.10866	0.0874712	0.325242	0.133543	0.243476	0.0741431	0.285854	0.292895	0.317793	0.163251	0.0775594	0.10791	0.065886	0.141312	0.0556465	0.30208	0.278264	0.177075	0.0825888	0.229279	0.329401	0.218169	0.390208	0	0.0489636	0.109795	0.113595	0.204867	0.238752	0.0638171
ENSG00000005243.9	COPZ2	0.268312	0.274053	0.151805	0.233205	0.258887	0.227788	0.126009	0.134541	0.0951277	0.119592	0.335669	0.170874	0.0389249	0.157673	0.034921	0.129693	0.113089	0.0322126	0.0709379	0.236857	0.209719	0.0479273	0.297341	0.247737	0.238664	0.305926	0.257882	0.190113	0.171387	0.154505	0.400187	0.42923	0.290834	0.333403	0.26103	0.285197	0.285381	0.205101	0.12579	0.418357	0.310314	0.197568	0.269994	0.234365	0.711364	0.200751	0.199488	0.244711
ENSG00000005249.12	PRKAR2B	0.113993	NA	NA	0.786792	0.332867	0.62599	NA	NA	NA	0.159802	0.164011	0.0819577	NA	NA	0.138749	NA	NA	0.169779	0.184868	0.0315125	0.20422	NA	0.240601	0.271501	0.104093	0.132122	0.151894	0.429438	0.43305	NA	NA	NA	NA	0.0689768	NA	0.146455	NA	NA	0.487825	0.188644	NA	0.0122487	0.240999	0.270635	NA	0.184455	0.394391	NA
ENSG00000005339.14	CREBBP	0	0	0	0	0	0.133114	NA	NA	0	NA	NA	0	0.0497549	0	NA	0	0	NA	0	0.103631	0.00687812	NA	0	0	0	0.0325015	0	0.0576928	0	NA	0	0.0109152	0	NA	0.0854127	0.0426972	0	0	0	NA	0.0373822	0	NA	0	0.00938562	0.0880018	0	0
ENSG00000005379.15	TSPOAP1	0.259974	0.24304	0.225327	0.210566	0.192026	0.253998	0.112457	0.0551065	0.22604	0.276012	0.283867	0.0870994	0.0255224	0.061477	0.0487252	0.18407	0.203557	0.0967392	0.110219	0.155673	0.699955	0.0669358	0.141535	0.230614	0.09341	0.217659	0.184486	0.292513	0.168313	0.12032	0.317083	0.218267	0.175279	0.417771	0.251705	0.0809526	0.110792	0.0981048	0.195237	0.346751	0.260238	0.181267	0.178539	0.145792	0.178463	0.12124	0.186169	0.369264
ENSG00000005381.7	MPO	NA	0	NA	NA	0	0	NA	NA	NA	NA	NA	NA	NA	NA	NA	NA	NA	NA	NA	NA	NA	NA	NA	0	0.279616	NA	NA	0	NA	NA	NA	0.262642	0	NA	NA	NA	NA	NA	0	NA	NA	NA	NA	NA	NA	NA	NA	NA
ENSG00000005421.8	PON1	0.218621	0.686383	4.43648	NA	0.182748	NA	0.0516441	0.591316	0.330285	0	0.0782388	0.311029	0.336763	0.213627	1.64973	0.167156	0.132009	0.389911	0.206681	6.64386	NA	NA	6.64386	2.51639	6.64386	NA	0.457195	0.302495	0.844761	0.575811	0.699579	0.660032	0	NA	0.504802	6.64386	0.73412	6.64386	3.28831	0.216493	0.0630033	6.64386	NA	0.373906	0.971606	0.432384	0.827626	0.38887
ENSG00000005436.13	GCFC2	0.0698433	0.125401	0.229629	0.20669	0.179121	0.140209	0.0209999	0.149745	0.144241	0.0955842	0.0431061	0.0838071	0.116006	0.113544	0.118732	0.126906	0.0865973	0.198039	0.0950078	0.09546	0.197746	0.0363504	0.150708	0.117945	0.143827	0.105583	0.170624	0.184861	0.249038	0.17578	0.0550984	0.0735883	0.0815802	0.374188	0.0633626	0.0719416	0.00618082	0.124579	0.0269976	0.0591666	0.128928	0.0448637	0.0240276	0.0692851	0.229352	0.0793909	0.0661768	0.0783633
ENSG00000005448.16	WDR54	0.17977	0.0449529	0.016882	0.0820525	0.0204651	0.093668	0	0	0	0.0515129	0.00885234	0	0.0312707	0.0592736	NA	0.027458	0	NA	NA	0.121377	0.0515147	0	0.0483146	0.113366	0.121119	0.0518847	0.0432212	0.00376957	0.0205637	0	0.0939449	0	0	0	0.0936442	0	0.0486954	0	0.104921	0.138697	0.0666505	0	0	0	0.0146529	0.113625	0.0136179	0
ENSG00000005469.11	CROT	0.155826	0.124396	0.211461	0.213716	0	0.153196	0.128486	0.277092	0.104181	0.0829078	0.0231285	0.0866894	0.136297	0.422192	0.165521	0.0946764	0.126004	0	0.0765377	0.230597	0.186756	0.108952	0.277966	0.498968	0.162787	0.499979	0.0456673	0	0.103749	0.193734	0.211456	0.0922368	0.0475633	0.109216	0.201447	0.155555	0.132069	0.0931229	0.271776	0.399778	0.511229	0.373404	0.183967	0.175131	0.0714788	NA	0.103056	0.324565
ENSG00000005471.15	ABCB4	0.205198	0.232219	0.274988	0.96386	0.349335	0.834199	0.918759	0.516796	0.939368	0.852003	0.693717	0.7177	0.309491	0.679989	0.67035	0.561144	1.2572	0.10531	0.183893	0.356057	0.454839	0.331312	0.122854	0.0694272	0.108879	0.118689	0.365119	0.43443	0.478004	0	NA	0.255497	0.0287372	0.393425	0.686936	0.722909	NA	0.196466	0	0.241084	0.126953	0	0.0482155	0.100725	2.1182	0.088771	0.0664928	0
ENSG00000005483.20	KMT2E	0.1278	0.0528107	0.0772264	0.0549128	0.0348558	0.0647159	0	0.0608191	0.0896964	0.0639665	0	0.0563092	0.0754837	0.0177638	0.0782661	0.0195878	0	0	0.0345589	0.0708767	0.0412313	0.0115525	0.0388787	0.0561002	0.0554654	0.259427	0.0443695	0.023497	0.0400773	0.248811	0.0889711	0.0540101	0.0669507	0.119721	0.0732662	0.045701	0.11086	0.0567904	0.0935826	0.114326	0.123363	0.132893	0.0716222	0.0916306	0.215629	0.0841716	0	0.0313427
ENSG00000005486.16	RHBDD2	0.242567	0.195711	0.201276	0.283621	0.107257	0.287454	0.0906476	0.191445	0.053053	0.231936	0.169778	0.186547	0.180614	0.0599158	0.157219	0.169633	0.17588	0	0.293773	0.182014	0.176351	0.0280369	0.127079	0.159974	0.300011	0.235318	0.286062	0.180571	0.187544	0.0622407	0.156852	0.182315	0.181164	0.217221	0.266736	0.6387	0.126795	0.18255	0.207148	0.183349	0.221492	0.0203053	0.213418	0.121431	0.12989	0.156302	0.238969	0.139015
ENSG00000005513.9	SOX8	0.458321	0.492034	0.432339	0.976001	0.279949	0.733484	0.0371176	0.195088	0.0716513	0.049437	0.128787	0.145261	0.0313847	NA	NA	0.0233515	0.0142178	0.0352513	NA	0.449149	0.727938	1.09809	0.170763	0.188536	0.131397	0.337923	0.153766	0.293042	0.425343	0	0	0.657798	0.452715	0.309909	0.419837	0.357896	0.250554	0.333874	0.107641	0.261598	0.28024	0.47518	0.452454	0.283125	0.0774065	0.363062	0.323439	NA
ENSG00000005700.14	IBTK	0.10562	0.123617	0.0270738	0.072602	0.0487711	0.118873	0.0500512	0.107389	0.120778	0.0851904	0.0692742	0.0862647	0.108865	0.179606	0.0380089	0.0336151	0.0491282	0	0.0311902	0.166941	0.0585504	0.133624	0.0865741	0.190822	0.0910855	0.134533	0.0635584	0.0818779	0.100658	0.158593	0.261733	0.140688	0.115032	0.0805506	0.149856	0.0431697	0.214097	0.104654	0.116892	0.0803904	0.1169	0.103333	0.0980461	0.155134	0.0739304	0.0148985	0.07924	0.0626919
ENSG00000005801.16	ZNF195	0.498369	0.521828	0.474694	0.392059	0.422643	0.511798	0.279565	0.545283	0.599308	0.401653	0.353092	0.584626	0.395024	0.508402	0.458347	0.432015	0.338964	0.200854	0.408286	0.422438	0.605769	0.389293	0.331052	0.354562	0.255257	0.431307	0.321487	0.394662	0.40717	0.405873	0.580454	0.508661	0.354187	0.537442	0.617912	0.266759	0.376169	0.507194	0.31811	0.344829	0.433223	0.308776	0.450634	0.448048	0.716162	0.449701	0.334926	0.420389
ENSG00000005810.17	MYCBP2	NA	NA	NA	NA	NA	0.0583917	NA	NA	NA	0.0388444	NA	NA	NA	NA	NA	NA	NA	NA	NA	NA	NA	NA	NA	0.0860059	NA	NA	NA	0.00581951	NA	NA	0.285016	NA	NA	0.0688167	NA	NA	NA	NA	NA	NA	NA	NA	NA	NA	NA	NA	NA	NA
ENSG00000005812.10	FBXL3	0.265054	0.210063	NA	0.330349	0.3931	0.594733	NA	NA	NA	0.0253939	NA	NA	NA	NA	NA	NA	NA	NA	0.0545132	0.101479	0.0927698	0	0.163783	NA	0.182635	0.0839089	0.108208	0.376339	0.173325	NA	NA	0.171488	0	NA	0.255957	NA	0.00489101	NA	NA	NA	0.0919702	NA	NA	0.141774	0.0791292	0.119155	NA	NA
ENSG00000005844.17	ITGAL	0.351335	0.249779	0.317709	0.344556	0.0897549	0	0	0	0	0.763852	0.814632	NA	0.0379824	0	0	0	0.069532	NA	0	0.514391	0.727985	0.113009	0.580181	0.11607	0	0.079097	0.136574	0.186559	0	0	0.290776	0.231992	0.252471	0.401173	0.130823	0	0.01236	0.20107	NA	0	0.202131	NA	0.202246	0.0339762	0.536845	0.155681	0	0.182926
ENSG00000005882.11	PDK2	0.347205	0.387026	0.332803	0.336138	0.449367	0.322607	0.113553	0.160368	0.173959	0.179945	0.227581	0.0963869	0.10284	0.180209	0.18573	0.154528	0.0969519	0.111834	0.109465	0.323973	0.58178	0.591126	0.348993	0.365519	0.373019	0.33325	0.293525	0.219848	0.212107	0.208153	0.305079	0.323588	0.274957	0.301152	0.313306	0.188055	0.580084	0.339508	0.386019	0.244849	0.290031	0.383423	0.389745	0.332274	0.331019	0.410961	0.286623	0.170216
ENSG00000005884.17	ITGA3	0.0372147	NA	0.198643	NA	NA	0.0217881	0.000927957	0.161344	0.273414	0.287646	0.274734	NA	0.157335	0.048362	NA	0.133723	0.300506	NA	NA	NA	0.00963904	0.815531	0.0503762	NA	NA	NA	NA	NA	0	NA	NA	NA	NA	NA	0	NA	0.0390579	0.117192	NA	0.0675423	NA	NA	NA	NA	NA	0.237122	NA	NA
ENSG00000005961.17	ITGA2B	0.183083	0.0806204	NA	NA	NA	NA	NA	NA	NA	NA	NA	0.19	NA	NA	0.0158861	NA	NA	NA	NA	NA	0	NA	NA	0.00284224	0.13224	0	NA	NA	0.192621	NA	NA	0.44155	NA	NA	0.0213103	NA	NA	NA	0.238412	0.0743621	0.0689836	NA	NA	NA	NA	0.514857	NA	0.115868
ENSG00000005981.12	ASB4	1.03047	1.14464	0.268751	NA	0.140837	NA	0	0.153149	0.262321	0.521399	0.0343349	0.414493	0.339716	0.243072	0.584634	0.178109	0.179855	0.252423	0.353835	1.03034	NA	NA	1.2115	0.542078	1.61999	NA	NA	0.0322369	0.157975	0	1.42659	0.661895	0.999971	NA	1.02244	1.93149	0.654757	0.406871	2.47915	1.16831	1.571	6.64386	NA	1.6864	0.470064	0.92623	6.64386	0.623838
ENSG00000006007.11	GDE1	0.0298798	0.0368918	0.117028	0.0939351	NA	0.119274	0.0846997	0.0162064	0.168803	0.21206	0.187745	0.00572208	NA	0.0086259	0.0768098	0.0864607	0.104156	NA	NA	NA	0.036875	NA	0.0955012	0.0216923	0.0784965	0.0653375	0.0924631	0.0742701	0	NA	0.0110898	0.00505123	NA	0.0527812	0.0472561	0	0.0893529	0.101929	NA	0.199753	0.164754	NA	0.0785481	0.0210607	NA	0.0963778	NA	NA
ENSG00000006015.17	C19orf60	0.0650183	0.09791	0.0374691	0.0864631	0.141459	0.0767115	0.121634	0	0.117328	0.0788153	0.0713992	0.0995891	0.0658193	0.166333	0.0807328	0.129279	0.105863	0.0455243	0	0.110748	0.0659194	0.0333143	0.0530289	0.0564093	0.0912828	0.130136	0.0946241	0.147091	0.119593	0.000508717	0.126177	0.0656658	0.0109227	0.175822	0.0339345	0.120071	0.077422	0.0531503	0.121594	0.0605687	0.0521877	0.0303466	0.0904034	0.037728	0.0481124	0.0901702	0.103375	0.14702
ENSG00000006016.10	CRLF1	0.251509	0.351232	0.287601	0.403819	0.559	0.25617	1.13074	0.24386	0.582496	0.599504	1.17333	0.42224	0.407674	0.230212	1.53019	0.263828	0.459002	0	0.247829	0.229055	0.322428	0.298627	0.436512	0.532479	0.914383	0.248578	0.251454	0.350391	0.514686	0.420165	0.506727	0.308788	0.305976	0.365195	0.232191	6.64386	0.255903	6.64386	4.48461	0.27144	0.278553	0.284329	0.285523	0.48292	0.308442	0.298304	0.689742	0.247056
ENSG00000006025.11	OSBPL7	0.0524348	0.0784382	0.108653	0.113814	0.105413	0.162497	0	0.0908321	0.0690375	0.0535363	0.150529	0.0722143	0.0888752	0	0.0668548	0.187562	0	0	0.0958909	0.0994073	0.092423	0.0561936	0.0995583	0.0794579	0.104623	0.166095	0.139343	0.0464711	0.0739257	0	0	0.0916979	0.0791531	0.279097	0.0255333	0	0.0347935	0.164612	0.125419	0.105539	0.140498	0.0881886	0.0438241	0.14627	0.0353426	0.302913	0.0299401	0.0852755
ENSG00000006042.11	TMEM98	0.299588	0.19774	0.204831	0.267594	0.352693	0.47395	0.380512	0.784924	0.461598	0.704859	0.766305	0.755825	0.476731	0.373002	0.336547	0.649232	0.34109	0.407335	1.24382	0.361423	0.205784	2.76747	0.695036	0.265308	0.288221	0.298629	0.285483	0.234852	0.382338	0.335345	0.243421	0.263429	0.518297	0.381385	0.229565	0.139157	0.233186	0.264295	0.259133	0.434793	0.28548	0.200093	0.526017	0.170993	0.353109	0.39059	0.195006	0.319937
ENSG00000006047.12	YBX2	NA	NA	0.50817	NA	NA	NA	0.154924	0.112472	NA	0.182651	NA	0.201274	0.310237	0.133013	0	NA	0.34724	NA	NA	NA	0.935455	0	NA	1.07443	NA	1.58523	NA	NA	NA	NA	1.20264	0	0.20822	0.129813	NA	0.0644722	0.314456	0.0554496	NA	0.142548	0.237854	1.33815	1.13843	NA	NA	0.3542	NA	0.286294
ENSG00000006059.3	KRT33A	NA	NA	NA	NA	NA	NA	NA	NA	NA	NA	NA	NA	NA	NA	NA	NA	NA	NA	NA	NA	NA	NA	NA	NA	NA	0.813317	NA	NA	NA	NA	NA	NA	NA	NA	NA	NA	NA	NA	NA	NA	NA	NA	NA	NA	NA	NA	NA	6.64386
ENSG00000006062.14	MAP3K14	NA	NA	0.0299618	0.132302	NA	NA	NA	NA	NA	0.0632426	0.0203256	0	NA	NA	NA	NA	NA	NA	NA	0.0386768	NA	NA	NA	NA	NA	0.0483537	NA	0.0985642	NA	NA	NA	0.0214986	NA	0.209925	NA	NA	NA	0	NA	NA	0.0102958	NA	NA	NA	0.194338	0.130435	NA	NA
ENSG00000006071.12	ABCC8	6.64386	0.922501	0.166685	3.20252	6.64386	1.66169	0.358697	0.250735	0.535577	0.381546	0.376693	0.240429	0.384443	0.293542	0.525408	0.538763	0.449219	0.608222	0.455174	1.48076	NA	NA	0.5458	0.287836	0.953122	0.546042	0.421153	1.62447	2.74523	0.112816	0.558227	0.735655	0.221759	1.64676	0.650168	6.64386	0.162127	0.704256	1.09809	6.64386	1.36846	0.452063	1.0388	0.61821	0.378641	6.64386	1.01224	1.492
ENSG00000006116.3	CACNG3	NA	NA	0	NA	NA	NA	NA	NA	NA	NA	NA	NA	NA	NA	NA	NA	NA	NA	NA	NA	NA	NA	NA	NA	NA	NA	NA	NA	NA	NA	NA	NA	NA	NA	NA	NA	NA	NA	NA	NA	NA	NA	NA	NA	0.430238	NA	NA	NA
ENSG00000006118.14	TMEM132A	0.143956	0.148586	0.0928909	0.149614	0	0.240428	0.0536166	0.119128	0.21498	0.047284	0.0471144	0.10373	0.0897534	0	0.0425128	0.0692022	0.173288	0	0	0.3908	0.0882545	0	0.0777195	0.256203	0.10234	0.179358	0.105058	0.0496583	0.022206	0.0625323	0.0872414	0.115889	0.238553	0.211793	0.238859	0.0376895	0.180463	0.118671	0.0344471	0.136631	0.116593	0.0578002	0.214737	0.211713	0.0987023	0.0826046	0.446253	0.505256
ENSG00000006125.17	AP2B1	0.0423488	0.0314641	0.0305265	0.0296048	0.0386372	0.0361709	0.150642	0.0542694	0.0512515	0.0675879	0.0394719	0.0413005	0.0807645	0.0914632	0.056358	0.0288574	0.0406536	0	0.0527648	0.0473717	0.0492756	0.0550899	0.0752448	0.0464241	0.0899153	0.0279192	0.08404	0.112768	0.0945491	0.215758	0.0578453	0.0464582	0	0.268607	0.035992	0.0201594	0.0181909	0.0101866	0	0.0648774	0.112317	0.0533633	0.0597095	0.1506	0.147857	0.0715476	0.0281733	0
ENSG00000006128.11	TAC1	0.513651	0.294839	0.0146326	0.221409	0.602585	0.873412	NA	0	NA	0.263685	0.938701	NA	NA	NA	NA	NA	NA	NA	NA	0.962989	0	6.64386	0.205847	0.0234586	0.297752	0.737462	0.138367	0.107799	0	NA	NA	0.887738	6.64386	1.33406	6.64386	0.336913	0.25815	0.61062	0.777272	0.538256	0.900634	NA	NA	0.266015	0.341986	0.493105	0.114854	6.64386
ENSG00000006194.9	ZNF263	0.101351	0.102279	0.0983391	0.0743633	0.103286	0.0507472	0.138988	0.033351	0.0795265	0.0120992	0.0436596	0.0519586	0.0114466	0.118047	0.0222978	0.0677398	0.153459	0.119866	0.0958935	0.084016	0.118804	0.0197513	0.105723	0.0877588	0.103539	0.140154	0.100297	0.141385	0.107398	0	0.100249	0.0238366	0.0628171	0.126586	0.098319	0.0471747	0.0950226	0.0333943	0.0839154	0.0569251	0.0479921	0.047271	0.0305538	0.0872112	0.0995327	0.109487	0.0663676	0.119836
ENSG00000006210.6	CX3CL1	0.111142	0.165849	0.729077	0.0650855	NA	0.0574985	0.0421315	0.0998636	0.0100845	0.141763	0.103571	0.0385122	0	NA	NA	NA	0.000509554	0	NA	0.207849	NA	NA	NA	0.0838462	0.0232294	0.023412	0.0899753	0.276438	0.157	NA	NA	0.144786	0.27692	NA	NA	0.0259594	0.0828312	0.118451	NA	0.050294	0.205522	NA	0.18874	0.326742	0.00409384	0.289476	0.199959	0.319296
ENSG00000006282.20	SPATA20	1.0125	0.911667	1.15165	0.908658	0.748936	0.940668	1.41433	0.871938	1.03927	0.197702	0.183787	0.84789	0.910528	0.840272	0.695736	1.26013	2.03381	1.18732	1.20829	0.848324	0.843384	1.95575	0.652535	0.602536	0.673613	0.850811	0.794286	1.28402	1.49237	0.814254	0.965456	1.07176	0.735393	1.30414	0.927122	0.452393	0.550501	0.677399	0.514465	0.853933	0.928562	0.838101	1.06736	0.694376	0.10137	0.424706	0.58774	0.639767
ENSG00000006283.17	CACNA1G	0.0755556	NA	0	0.341659	NA	0	NA	NA	NA	NA	NA	NA	NA	NA	NA	NA	NA	NA	NA	0.0158366	0.433817	0.282698	0.352936	0.138165	0.299549	0.0676429	0.337482	0.350797	NA	NA	NA	0.404188	NA	NA	0.320451	0.314771	NA	0	0.324794	NA	NA	NA	0.194694	0	0.171366	0.127583	NA	0
ENSG00000006327.13	TNFRSF12A	0.0469513	NA	NA	NA	NA	NA	NA	NA	NA	NA	NA	NA	NA	NA	NA	NA	NA	NA	NA	NA	NA	NA	NA	0.0536877	NA	NA	NA	NA	NA	NA	0.0753207	NA	NA	NA	NA	NA	NA	NA	NA	NA	NA	NA	NA	NA	NA	NA	NA	NA
ENSG00000006377.10	DLX6	6.64386	0.476411	NA	0	NA	0.104381	0	NA	0.195174	NA	NA	NA	NA	NA	NA	NA	NA	NA	NA	0.744235	NA	NA	0	0	0.343814	NA	0.0837702	NA	NA	NA	NA	NA	NA	0.52443	6.64386	0.568503	NA	0.0728331	0	0.384558	0.223243	NA	NA	NA	0.157426	0.331747	NA	NA
ENSG00000006432.15	MAP3K9	0.701093	0.24228	0.0429	0.429329	0.291687	0.560774	0.0520716	0.147097	0.12885	0.298697	0.350942	0.213581	0.13983	0	NA	0.186527	0.0850183	0	NA	0.0798497	0.734401	0.206111	0.172991	0.0906537	0.35765	0	0.4704	0.191136	0.216748	0.359583	0.0628763	0.024638	NA	0.249937	0.295592	0.286141	0.140419	0.0429764	NA	0.00777076	0.0909764	0.109946	0.253224	0.0236657	0.162849	0.222742	0.0489985	NA
ENSG00000006451.7	RALA	0.12075	0.104406	0.0684852	0.0227793	0.0087122	0.233226	NA	0.0898359	0.208186	NA	0.0522109	NA	0.00593595	0.0338114	NA	0.244576	0.0903595	NA	0	0.147136	0.181466	NA	NA	0.0398151	0.110354	0.164019	0.175327	0.0518296	0.103968	NA	0.0581996	0.0933906	0	0.103385	0.0820153	0.040232	0.12884	0.0626567	0.0934068	0.0646865	0.118154	0.02504	NA	0.0427653	NA	0.0541851	NA	NA
ENSG00000006453.13	BAIAP2L1	0.563123	0.472563	0.180587	0.854779	NA	0.812043	1.01955	0.707548	0.705427	NA	0.915076	0.660271	0.702666	0.868677	0.917947	1.17235	0.782303	0.219259	0.513805	0.481031	1.25642	NA	0.668778	0.0611488	0.755493	0.23934	0.726615	0.578028	0.455391	0.162956	NA	0.150591	0.142547	0.599146	0.698354	NA	0.0694059	0.141716	0.00606764	0.328724	0.372192	0.266422	0.648898	0.0268271	0.636307	0.293015	0.829496	0.0651244
ENSG00000006459.10	KDM7A	0.16426	0.106592	0.145673	0.145567	0.153072	0.0581842	0.100428	0.167212	0.3008	0.225931	0.269839	0.408269	0.300708	0.381752	0.312282	0.342081	0.293596	0.575493	0.227985	0.137422	0.313164	NA	0.0955483	0.38353	0.0102917	0.128348	0.0840358	0.0770917	0.0247405	0	0.129949	0.130555	0.0661003	0.174537	0.259339	0.0820494	0.198905	0.225332	0.233752	0.0967123	0.104108	0.0719303	0.148659	NA	0.0926005	0.18036	0.0688386	0.0707177
ENSG00000006468.13	ETV1	0.218714	0.226404	NA	0.15127	0.0755459	0.231431	NA	NA	NA	NA	NA	NA	NA	NA	NA	NA	0.0643749	NA	NA	0.245004	0.603277	NA	0.0856108	NA	NA	NA	0.0548777	0.0156204	NA	NA	NA	0.0723398	NA	NA	NA	NA	NA	NA	NA	NA	NA	0.0451803	NA	0	0.0667453	NA	NA	NA
ENSG00000006530.15	AGK	0.264744	0.127084	0.116998	0.135048	0.018707	0.236794	0.0406097	0.0194494	0.121486	0.101008	0.0993373	0.123664	0.0364505	NA	0.103349	0.0830458	0.154675	0.0889138	0.14226	0.180278	NA	0	0.146596	0.118072	0.130558	0.296053	0.0635137	0.211322	0.298544	0.163764	0.093865	0.172471	0	0.450209	0.142692	0.115303	0.0820617	0.101023	0.144695	0.122443	0.118546	0.0529842	0.160723	0.077568	0.166792	0.250377	0.0926402	0.181625
ENSG00000006534.15	ALDH3B1	0.123701	0.0882931	0.238329	0.273804	0.225803	0.227785	0.298018	0	0.0164285	0	0	0.0932018	0	0.125584	0.0966396	0.157569	0.127788	0.342842	0.00472167	0.0231823	0.201866	0	0.176183	0.127183	0.269912	0.611263	0.169202	0.204393	0.196585	0.197745	0	0.235463	0.111551	0.279963	0.168716	0	0.401824	1.32962	0.261743	0.201328	0.172066	0.094312	0.107764	0.180048	0.353698	0.189227	0.105477	0
ENSG00000006555.10	TTC22	NA	NA	0.405063	NA	NA	NA	NA	NA	0.150638	NA	NA	NA	0.209614	NA	0.199578	NA	0.0476425	2.75838	NA	0.081604	NA	0.256384	0.633062	0.198857	NA	0.171855	NA	0.139708	NA	NA	NA	0.137762	NA	NA	NA	0.803078	0.0620367	0.0933551	0.140063	0.122688	0.0862778	0	0.185098	0.0490378	0.342806	0.131447	NA	NA
ENSG00000006576.16	PHTF2	NA	0.0428279	NA	0.045618	NA	0.0766472	NA	NA	NA	NA	NA	0.0449356	NA	NA	0.185856	NA	NA	NA	NA	0.139204	0.28649	NA	NA	NA	0.0703091	NA	0.174708	0.196788	NA	NA	NA	NA	NA	0.238174	0.307337	NA	NA	NA	NA	0.343958	0.352977	0.159093	NA	NA	NA	0.286214	NA	NA
ENSG00000006606.8	CCL26	0.258943	0.464925	0.335742	0	0	0.154021	0	NA	0.0989999	NA	NA	NA	NA	0	0	NA	0.379279	0	0	0.169892	0	NA	0	0.207657	0.106905	0.488324	0	0.567019	0.0230521	0.0716652	NA	0.672836	NA	0	2.45726	0.328928	0	0.672245	0	6.64386	0.239112	0.00662933	0.247008	0.108627	0	0.164555	0	0.0446673
ENSG00000006607.13	FARP2	0.172014	0.192352	0.173197	0.208127	0.17379	0.206994	0.117254	0.206836	0.226044	0.529598	0.511532	0.301953	0.217696	0.154357	0.11036	0.264041	0.132221	0.142898	0.142405	0.189871	0.116524	0.093104	0.275683	0.106628	0.18044	0.0893584	0.221942	0.201926	0.179983	0.150948	0.170346	0.2062	0.106729	0.177167	0.240871	0.338244	0.230299	0.145783	0.205188	0.126102	0.146183	0.119474	0.213119	0.119456	0.148146	0.211526	0.243966	0.200727
ENSG00000006611.15	USH1C	NA	0.161664	NA	0.0956337	NA	0.0628857	NA	NA	0.296726	NA	NA	NA	NA	NA	0.231294	NA	NA	NA	NA	1.05276	NA	NA	0.180554	0.220942	NA	NA	0	NA	NA	NA	0.468987	2.43538	NA	NA	NA	NA	0.575588	NA	NA	NA	NA	0.0605787	NA	0.699251	0.168239	3.84849	NA	NA
ENSG00000006625.17	GGCT	0.0689014	0.0463413	0.202684	0.0966056	0.0437193	0.13988	0.145299	0.145021	0.224751	0.209097	0.259021	0.167913	0.154031	0.143914	0.107286	0.193668	0.170625	0.199417	0.107123	0.114927	0.110403	0.118695	0.115033	0.0432932	0.129513	0.103788	0.103775	0.144826	0.194618	0.150121	0.0316056	0.175554	0.154751	0.17311	0.169053	0.136329	0.13245	0.138876	0.159732	0.305869	0.396355	0.185611	0.157042	0.106686	0.13396	0.285147	0.16185	0.0700145
ENSG00000006634.7	DBF4	0.202952	0.134442	0	0.262057	0.105534	0.1482	0	0	0.0515814	0.0252553	NA	0.224184	0	0	0	NA	0.349497	0	0.218886	0.0719893	NA	NA	0.0963198	0.255711	0.214851	0.187194	0.347615	0.0431674	0	0	0	0.17189	NA	0	0.29143	0.0357309	0.205993	0.143771	0.259622	0.34383	0.217427	0.17331	0.133492	0.239121	0.109076	0.136313	0.156315	0.152664
ENSG00000006638.11	TBXA2R	0.178365	0.18482	0.862461	0.0907635	NA	0.165901	0.0307401	NA	NA	NA	0	0.105407	NA	NA	0.139119	0.10134	0.0742664	NA	NA	0.132079	NA	NA	0.298063	NA	0.261843	NA	0.171584	0.0634646	0.124367	NA	0	0.116884	NA	0.0288522	0.408691	0.159842	0.0394212	0.155588	0.144557	0.202456	0.0645562	0.159733	0.395825	0.264406	NA	0.204304	NA	NA
ENSG00000006652.13	IFRD1	0.247273	0.279381	0.334288	0.224344	0.214105	0.178872	0.137223	0.226354	0.177592	0.133609	0.149577	0.194642	0.141339	0.20259	0.215551	0.191377	0.134208	0.363632	0.194428	0.279152	0.236322	0.219091	0.306692	0.245014	0.254963	0.401385	0.275234	0.293133	0.303864	0.497195	0.627872	0.222724	0.235871	0.46055	0.197486	0.151001	0.353303	0.333607	0.406543	0.198453	0.235768	0.247588	0.461985	0.285375	0.34681	0.356828	0.127598	0.349518
ENSG00000006695.10	COX10	0.127006	0.0937425	0.0459451	0.11487	0.0636688	0.14872	0.094954	0.207677	0.147309	0.0852146	0.126351	0.177325	0.30674	0.111606	0.111435	0.251828	0.0992003	0.0119514	0.0728824	0.105017	0.154112	0.161092	0.174406	0.0482698	0.14039	0.11545	0.126602	0.0966205	0.0964011	0.029385	0.314912	0.116678	0.068073	0.152618	0.131767	0.0225437	0.0726889	0.098068	0.0595704	0.135511	0.243277	0.0591402	0.109256	0.0404515	0.145915	0.0665019	0.0620086	0.138805
ENSG00000006704.10	GTF2IRD1	0.344061	0.202	0	0.530484	0.188364	0.243365	NA	0.0326866	NA	0	0.0199928	NA	NA	NA	0	0.0165095	NA	NA	NA	0.173331	0.179563	0.230471	0.0239489	0.302021	0.134386	0.00417332	0.249364	0.178001	NA	0.0234898	NA	0.170579	0.0459366	0.0674379	0.125328	NA	0	0.107441	NA	NA	0.0200549	0	0.299447	0.0640614	0.118457	NA	NA	0
ENSG00000006712.14	PAF1	NA	NA	NA	0.0621101	NA	NA	NA	NA	NA	NA	NA	NA	NA	0.0438721	0	NA	NA	NA	NA	NA	0.0181729	0.11651	NA	NA	NA	NA	0.0245783	NA	NA	NA	NA	NA	NA	NA	0.0215661	NA	NA	NA	NA	NA	NA	NA	NA	NA	0.171024	NA	NA	NA
ENSG00000006715.15	VPS41	0.175159	0.229856	0.125915	0.151334	0.174375	0.149668	0.109906	0.149003	0.170731	0.157549	0.290209	0.118632	0.0994942	0.10907	0.147183	0.141737	0.178798	0.101696	0.0889876	0.155794	0.216478	0.323436	0.247648	0.229761	0.156802	0.176158	0.213431	0.146957	0.0747715	0.174645	0.141924	0.192651	0.21957	0.131641	0.321233	0.445345	0.200502	0.259325	0.135099	0.126408	0.164741	0.203821	0.222351	0.120284	0.290615	0.185494	0.285198	0.216372
ENSG00000006740.16	ARHGAP44	0.358406	0.11632	0.426264	0.102034	0.014129	0.1576	0.156574	0.249159	0.115123	0.115616	0.128017	0.179781	0.168867	0.260961	0.0570434	0.0784428	0.116441	0	NA	0.176993	0.238954	0.46036	0.236216	0.0808835	0.138796	0.180302	0.170136	0.158947	0.34436	0.174495	0	0.255883	0.238959	0.179748	0.142878	0.328727	0.176296	0.171618	0.0246381	0.237456	0.180719	0.181158	0.436395	0.138365	0.10493	0.165372	0.0627237	0.0189013
ENSG00000006744.18	ELAC2	0.273622	0.260032	0.198617	0.320936	0.260861	0.314377	0.268996	0.190894	0.185348	0.340606	0.376872	0.208383	0.229297	0.222029	0.18535	0.162515	0.216412	0.246498	0.244427	0.293674	0.0485458	0.130384	0.359092	0.267333	0.406555	0.161688	0.393672	0.224691	0.276012	0.240388	0.175713	0.279068	0.281305	0.222584	0.338325	0.399105	0.208494	0.331192	0.34497	0.229045	0.215799	0.220103	0.207714	0.210151	0.144947	0.286733	0.358819	0.265326
ENSG00000006747.14	SCIN	0.442396	0.438148	NA	1.1614	1.06084	1.52005	0.828645	0.481069	0.314071	0.547453	0.314118	0.551943	0.219537	0.210061	0.408055	0.512038	0.26005	0.0968275	0.571029	0.404052	NA	NA	6.64386	0.601675	1.41129	0.138451	1.61823	6.64386	NA	NA	NA	NA	0.507268	0.949496	0.754399	0	0.576237	1.62757	1.02593	0.482956	0.321703	0.411306	0.475744	0.452029	0.139619	2.18526	0.506183	0.353227
ENSG00000006788.13	MYH13	NA	NA	NA	NA	NA	NA	NA	NA	NA	NA	NA	NA	NA	NA	NA	NA	NA	NA	NA	NA	0.428821	NA	NA	0.655218	NA	3.42053	NA	NA	NA	NA	NA	NA	NA	0.00671001	NA	NA	NA	NA	NA	NA	NA	0.480291	NA	0.388344	NA	NA	NA	0
ENSG00000006831.9	ADIPOR2	0.0591801	0.0563186	0.0514449	0.119512	0.0727559	0.036518	0.216946	0.102727	NA	0.0859853	0.0954323	0.0484549	NA	0.0164608	0.0749959	0.104746	NA	0	NA	NA	0.0824277	NA	0.107132	0.0904362	0.100272	0.119784	0.0854143	0.0942196	0.0424142	NA	0.159397	0.100142	0.112426	0.246021	0.141093	0.0256697	0.0951714	0.159857	0.0908745	0.0674244	0.0868173	0.0612946	0.104492	0.0905619	0.0152458	0.128501	NA	0.0621741
ENSG00000006837.11	CDKL3	0.439164	0.348686	0.191224	0.109554	0	0.250081	0.0225162	0.0734175	0	0.0929867	0.122378	0.144022	0.162935	0.102862	0.103636	0.224035	0.0631128	0	0.057626	NA	0.233664	NA	0.311362	0.496978	0.252613	0.0759461	0.22821	0.366698	0.0421255	0	0.0596131	0.383673	0.0266424	0.207059	0.18511	0.156926	0.0172467	0.342165	0.149681	0.144865	0.164979	0.175987	0.146014	0.351051	NA	0.265223	0.304717	NA
ENSG00000007001.12	UPP2	NA	0.661089	NA	NA	NA	0.336234	NA	0.325967	0.0118855	0	NA	0.0633549	0	0.079307	0.123335	0.011017	NA	NA	0.0767006	0.00238239	NA	NA	NA	NA	NA	NA	NA	NA	NA	NA	1.55629	0.0487755	NA	NA	0.18766	0	NA	NA	0.427443	NA	NA	NA	NA	NA	0.117006	0.107754	0.872965	0.446599
ENSG00000007038.10	PRSS21	0	0.291467	0	2.10319	0	NA	1.19943	0.129074	1.20811	NA	NA	0.70419	0.983923	2.51705	0.627643	0.444024	0.82284	0	0.0684888	0.414573	2.10173	1.02287	0	0.902597	2.92612	1.18099	0.581296	NA	NA	0	0.538313	0.540519	2.74469	NA	0.159508	0	5.55982	0.477774	1.79781	2.33462	1.10471	6.64386	0.772933	6.64386	0.173984	0.27524	NA	0.579232
ENSG00000007047.14	MARK4	NA	NA	NA	0.061565	0.04928	0.0114347	0.0612656	0.0543151	0.0361079	NA	0.0149284	NA	NA	NA	0.0283726	0.0131037	NA	NA	NA	0.0144021	0.0240729	NA	NA	NA	0.0141091	0.030501	0.000428846	0.0426259	NA	NA	0.0419641	0.0294366	0.00933251	0.736138	0.0874138	0.05131	0.0235226	NA	0.0222078	0.0367825	0.0423325	NA	0.05736	NA	0.0794853	0.0418409	NA	NA
ENSG00000007062.11	PROM1	NA	NA	NA	2.13909	2.95482	2.31849	0.0480499	0.325965	0.690884	0.40003	0.420521	0.564934	0.409167	0.22792	0.463343	0.686985	0.519196	0.53774	0.542932	NA	NA	NA	0.0258797	0.629536	NA	NA	0.0654678	0.394283	0.875584	NA	0.27368	0.0133142	NA	0.69565	0.623114	NA	NA	NA	NA	0.0126742	NA	6.64386	NA	NA	0.131041	1.3918	0	NA
ENSG00000007080.10	CCDC124	0.164407	0.126998	0.0566025	0.080297	0.0863377	0.106887	0.0736746	0.0677407	0.0553266	0.0749731	0.0703734	0.0686263	0.0627337	0.0655815	0.0649635	0.0424496	0.0501359	0.0317746	0.0812436	0.106116	0.0393955	0.0553707	0.100433	0.0407868	0.134764	0.0711538	0.0927455	0.0311342	0.0597255	0.115305	0.0305194	0.0761937	0.0687057	0.0815528	0.084307	0.0795924	0.0887136	0.102909	0.0961889	0.0748946	0.0613616	0.0870439	0.070982	0.107319	0.0967304	0.0614076	0.0765837	0.054327
ENSG00000007129.17	CEACAM21	0.806268	1.76028	0.710551	0.637762	0.822716	0.540722	0.692597	0.856677	0.201235	0.583259	6.64386	0.359789	0.488771	0.519493	1.35826	0.446843	0.678286	0.255546	2.60212	0.728872	NA	0.390865	0.34784	0.708425	1.18927	0.806624	0.562245	0.611532	0.753695	0.251507	0.821413	0.838889	0.26899	0.445751	0.305295	0.28407	1.01027	0.495554	0.403494	0.576554	0.476668	0.62667	0.557541	0.559547	0.653841	0.55332	0.179244	0.319208
ENSG00000007168.12	PAFAH1B1	0.0943664	0.0472219	NA	0.0910675	0.067061	0.123775	0	NA	NA	0	NA	0	NA	NA	0.0488226	0.00552136	0.0493923	NA	0.00893439	NA	0.0592454	NA	0.0412585	NA	NA	0.0697904	0.0603905	0.0495254	0.0854174	NA	0.0416883	0.0585553	0.0380026	0.0915404	0.0667808	0.0531629	0.0592977	NA	NA	NA	NA	0	0.00161045	NA	0.0392775	NA	0.0716198	NA
ENSG00000007171.16	NOS2	1.26866	0.332273	0.452668	0.774861	0.737268	1.41388	0.70903	0.460006	1.06478	0.798292	0.880935	0.324945	0.240565	1.08759	1.33115	1.01158	0.87272	1.14449	0.902471	0.982211	NA	0.534021	0.376039	0.318703	1.56538	0.266499	1.27071	0.792958	0.137211	0	0	0.305338	6.64386	0.956024	1.94618	0.838396	1.911	0.234965	0.0463615	2.27726	1.56681	0.308548	0.618265	1.19568	0.232806	1.02637	6.64386	0.100373
ENSG00000007174.17	DNAH9	0.138106	0	0.190771	NA	0	NA	NA	0.0979161	0.0998649	0	0.0826813	0.165062	0.0344327	NA	0.0563047	0.0540716	0.184128	0.111734	0.360356	NA	NA	NA	NA	NA	NA	NA	NA	NA	NA	0.192974	NA	0	NA	NA	0.209483	0.0248588	0.952924	0.015029	0.170414	0.0838121	0.171119	NA	NA	NA	NA	0.118125	0.523761	0
ENSG00000007216.14	SLC13A2	NA	NA	NA	NA	NA	NA	NA	NA	NA	NA	NA	NA	NA	NA	NA	NA	NA	NA	NA	NA	NA	NA	NA	NA	NA	NA	NA	NA	NA	NA	0.432937	NA	0.751184	NA	NA	NA	NA	NA	NA	NA	NA	NA	NA	NA	NA	NA	NA	NA
ENSG00000007237.18	GAS7	0.105085	0.104845	0.692371	0.0442077	0.0514271	0.117245	NA	NA	0.0311603	0.110998	0.10253	0.0654899	0.018848	0.0444775	0	NA	0.0498872	0.15535	0.0915548	0.0613629	0.496244	0.383367	NA	0.00339032	0.022435	0.0400696	0.0174182	0.0312444	0.225844	NA	0	0.105436	0	0.0823633	0.0625582	0.302059	0.0849139	0.00942248	0.0469796	0.112023	0.0872992	NA	NA	0	0.0121958	0.0925256	0	0.000331158
ENSG00000007255.10	TRAPPC6A	0.208419	0.156311	0.354003	0.310396	0.131832	0.160602	0	0.16381	0.0256544	0.193835	0.129946	0.126992	0.0667632	0.0247347	0.116085	0.0457113	0.138537	0.0859256	0.119119	0.105769	0.113823	0.10654	0.210203	0.375848	0.111734	0.120604	0.1078	0.140881	0.144869	0	0.0480842	0.0955545	0	0.11214	0.181114	0.144775	0.171889	0.0365479	0.110045	0.0756	0.116525	0.136098	0.0939368	0.0488391	0.0333164	0.0818056	0.136169	0.107871
ENSG00000007264.14	MATK	NA	6.64386	0.378399	6.64386	0.524009	0	NA	NA	NA	NA	0.00311669	0.000360854	0.177211	NA	0	0.0317793	0	NA	0	1.45861	0.852227	6.64386	6.64386	0.715211	0.889424	0.320155	0.796081	0	0	0	0.390612	0.616886	0	0.515625	1.34541	0	0.0576822	0.369258	0.739191	0.560537	0.213499	0.499148	0.835622	0.969169	0.0192929	0.212539	NA	0.384987
ENSG00000007306.14	CEACAM7	NA	NA	NA	NA	NA	NA	NA	NA	NA	NA	NA	NA	NA	NA	NA	NA	NA	NA	NA	6.64386	NA	NA	NA	1.0077	0	1.81339	0	NA	NA	NA	0	NA	0	NA	NA	NA	0.511565	NA	0	0.848831	0.807943	6.64386	NA	0	0.991914	NA	6.64386	0.511471
ENSG00000007312.12	CD79B	0.792673	0.321908	0.127921	0.378631	0.400688	0.681662	NA	NA	0	0.600263	NA	NA	NA	NA	NA	0	NA	NA	NA	0.44648	0.938786	0.140278	0.357612	0.158705	0.930021	0.193291	0.460158	0.649926	0.0946749	NA	NA	0.180104	0.151377	0.362393	0.429697	0.249644	0.511653	NA	0.141861	0.12078	0.384344	0	0.0856174	0.309031	NA	0.254037	0.280858	NA
ENSG00000007314.12	SCN4A	NA	NA	NA	0.141336	NA	NA	NA	NA	NA	NA	NA	NA	NA	NA	NA	NA	NA	NA	NA	NA	NA	NA	0.129693	NA	NA	0	0.133769	0.0892407	NA	NA	NA	NA	NA	NA	NA	1.01312	NA	0.411528	NA	0.0260347	NA	NA	NA	0	NA	0.0394237	NA	NA
ENSG00000007341.18	ST7L	0.426184	0.400134	0.436215	0.28818	0.281806	0.467581	0.192975	0.295727	0.193254	0.252423	0.274878	0.134557	0.189527	0.21546	0.196241	0.233379	0.233763	0.197358	0.218524	0.3723	0.645701	0.227205	0.411048	0.303035	0.421712	0.241567	0.378084	0.290209	0.2885	0.170253	0.277427	0.286493	0.283225	0.2628	0.344712	0.245933	0.316135	0.215353	0.255032	0.356156	0.384661	0.339163	0.252472	0.336086	0.74345	0.267834	0.261391	0.250008
ENSG00000007376.7	RPUSD1	0.254612	0.323484	0.241733	0.28315	0.301816	0.275022	0.272096	0.342889	0.30603	0.356575	0.363615	0.422742	0.332839	0.207434	0.190106	0.369128	0.341505	0.0473761	0.305615	0.289515	0.25989	0.203842	0.350829	0.241968	0.305698	0.241569	0.278028	0.303989	0.266146	0.128643	0.26471	0.339279	0.243914	0.330192	0.341659	0.216438	0.219921	0.351355	0.198914	0.304683	0.308475	0.141707	0.274818	0.300125	NA	0.272411	0.421664	0.268053
ENSG00000007384.15	RHBDF1	0.070188	0.0469359	0.0669505	0.104499	0.00637747	0.0738168	0.0184837	0.237495	0.23161	0.402955	0.419313	0.0109648	0.273287	0.219607	0	0.248072	0.0760158	0	0	0.0691759	0.0540405	NA	0.0850569	0.066316	0.0502145	0.0523015	0.0662519	0.12089	0.0907036	0.0388174	0	0.0377791	0.149543	0.0439433	0.073615	0.0541898	0.0707666	0.0562478	0.0762764	0.0225082	0.0355468	0.0221863	0.0813183	0.0581374	0	0.0796569	NA	NA
ENSG00000007392.16	LUC7L	NA	0.0260235	NA	NA	NA	NA	NA	NA	NA	NA	NA	NA	NA	NA	NA	NA	NA	NA	NA	NA	NA	NA	NA	NA	0	0.0235904	0.0573702	NA	NA	NA	NA	NA	NA	0.07858	NA	NA	0.0979045	NA	NA	NA	NA	NA	NA	0.0770397	0.0270078	NA	NA	NA
ENSG00000007402.11	CACNA2D2	0.0671848	0.0771959	0.176277	0.0897877	0.0572901	0	NA	NA	0.0383119	0.0794966	0.0716333	0.0594789	0	NA	0.0118829	0.0233739	0.0687157	0.00110178	0.0474356	0	0.384125	0.0603496	0.100595	NA	0.0220156	0.168216	0.138464	0.298401	NA	NA	0.533381	0	0.0986012	0.062865	0.0750222	0	0.231629	NA	0	0.299897	0.152707	NA	0	0.117951	0.145023	0.135204	0	NA
ENSG00000007516.13	BAIAP3	0.323528	0.192973	0.134068	0.538574	0.700418	0.431197	0.351351	0.405119	1.17681	1.49902	1.19514	0.352739	0.397461	0.426586	0.0356265	0.471597	2.49269	0.469828	0.989859	0.29532	0.217943	6.64386	0.235373	0.630758	0.600661	0.688689	0.424254	0.591643	0.158359	0.141581	0.325226	0.410063	0.329153	0.332602	0.634687	2.29818	1.5147	0.300998	0.251585	0.952823	0.666803	0.550276	0.472324	0.648843	0.254826	0.302397	0.186481	0.042344
ENSG00000007520.3	TSR3	0.372112	0.175775	0.131837	0.303936	0.140488	0.253556	NA	0.0989329	0.00648565	0	0.123022	0.124432	0	0.135581	0	0.118649	0.0383158	0.126936	0.172183	0.272743	0.0766132	0	0.182351	0.18865	0.242616	0.243763	0.253741	0.10494	0.23627	0	0.113809	0.186125	0.0317333	0.0816502	0.187787	0.00448711	0.0466032	0.0318768	0.153855	0.121899	0.0744627	0.117104	0.099341	0.223579	0.229383	0.155698	0.050993	0.0392567
ENSG00000007541.16	PIGQ	0.12051	0.164545	0.0768913	0.188051	0.108114	0.158976	0.276074	0.290313	0.248666	0.117376	0.104505	0.275141	0.28861	0.25492	0.213993	0.239626	0.243371	0.117288	0.265994	0.0898798	0.0383555	0.132119	0.160848	0.108255	0.16923	0.141166	0.217467	0.104997	0.129289	NA	0.0683038	0.100508	0.0421285	NA	0.0813316	0.116278	0.089363	0.0345966	0.0932174	0.043457	0.0870476	0.0701134	0.200907	0.0877937	0.074818	0.130455	0.102986	0.0871196
ENSG00000007545.15	CRAMP1	NA	NA	0.12377	0.0441193	0	0.00445373	0.0385273	0	NA	0.243306	0.253144	0.0861607	NA	0	NA	NA	NA	NA	NA	0.0131955	0.0747556	NA	0.0679184	0.0404399	0.00586693	0.109526	NA	NA	0	NA	0.0580799	0.00110496	0.1088	0.00678565	0	NA	0.102377	0.193103	NA	0.0580719	0.0615533	NA	0	0.00480179	0	0.0556979	0.0567942	0.133953
ENSG00000007866.19	TEAD3	0.0915727	0.0730203	0.0580433	0.118084	0.123626	0.112054	0.154797	0.125836	0	0	0	0	0.243104	0	0.107829	0.12637	0.082996	0.113395	0	0.129585	0.384026	0	0.150046	0.143311	0.125658	0.128043	0.139384	0.0163967	0.115202	0	0.0547098	0.129278	0.00599982	0.0319553	0.131675	0.0388073	0.0209189	0.335591	0.162891	0.170365	0.166744	0.0949783	0.185785	0.16643	0.0657199	0.125583	0.148135	0.165723
ENSG00000007908.15	SELE	0.241318	0.0498261	NA	NA	NA	0.138671	0.208031	0.172232	NA	NA	NA	0.182575	0.193478	NA	0.157635	NA	NA	NA	0.0984508	0	NA	NA	NA	0.208661	0.820567	0.103549	0.0662292	0.176716	0.163768	NA	3.05637	NA	0.0767377	0.0717547	0	0	0.0614273	NA	0.0352385	0.36476	0.514482	0.0306634	0	0.116151	4.8169	0.336267	0.107154	NA
ENSG00000007923.15	DNAJC11	NA	0.0576847	NA	0.0343401	0.152197	0.0580728	NA	NA	NA	NA	NA	NA	NA	NA	NA	0.044149	0.0164199	0.0340401	NA	0.00822616	0.038696	NA	NA	0.0411908	0.0166965	0.0429729	0.0188664	NA	0.0461495	0.0295869	NA	NA	NA	0.0830418	NA	NA	NA	NA	0.110045	0.0308343	0.0768008	NA	NA	NA	0.076971	NA	NA	NA
ENSG00000007933.12	FMO3	0.645729	1.1132	0.251732	0.763638	0.664412	0.490375	0.210527	1.72106	0.405669	0.548896	0.561603	1.14917	0.261117	0.783537	0.623051	0.247108	0.290009	0.465401	1.03866	0.782571	NA	NA	0.284939	0.743287	0.688925	0.517083	0.507453	0.397209	0.420357	0.447124	0.391344	0.76315	0.5256	0.692908	0.528648	0	0.645392	1.34857	0.486065	0.577649	0.665498	0.485861	0	1.01995	0.199302	0.697992	1.01257	0.22815
ENSG00000007944.14	MYLIP	0.130039	0.186972	0.0830261	0.674458	0.0805538	0.114058	0.0734258	0	0.0213671	0.0839134	0.0824398	0.101822	0.118009	0.079666	0.0403638	0.0408385	0.0542961	0	0.0664358	0.145925	0.102292	0.1772	0.137824	0.0915938	0.20637	0.192615	0.146015	0.0827228	0.113994	0.11002	0.164577	0.127113	0.0585868	0.146247	0.159568	0.135951	0.0551184	0.0682665	0.0939352	0.223219	0.268114	0.140683	0.127113	0.130004	0.0328924	0.0625417	0.0731781	0.122107
ENSG00000007968.6	E2F2	0.302927	0.0497874	NA	NA	0	NA	NA	NA	NA	NA	NA	NA	NA	NA	NA	NA	NA	NA	NA	0.0911346	0.0573478	0.0883729	0	NA	0	0.13968	0.308138	NA	NA	NA	NA	NA	NA	NA	0.505019	NA	0.090737	NA	0	NA	0.178922	0.0712103	0.0892518	NA	0.0780668	1.26767	0	NA
ENSG00000008018.8	PSMB1	0.12466	0.135027	0.0380912	0.100485	0.14024	0.0962967	0.0803586	0.162593	0.165413	0.103529	0.096621	0.140602	0.179713	0.148704	0.197722	0.164407	0.103171	0.0612005	0.080056	0.129479	0.122646	0.0885876	0.0957515	0.112079	0.0786523	0.0889571	0.0761397	0.106932	0.139667	0.105446	0.125897	0.15067	0.0507059	0.163277	0.125218	0.0642262	0.0675969	0.0796811	0.0999454	0.138636	0.118644	0.100718	0.0829619	0.0793314	0.136308	0.0774768	0.0973645	0.10603
ENSG00000008083.13	JARID2	0.10802	0.139721	0.185559	0.107278	0.202857	0.203315	0	0.12686	0.0808448	0.102973	0.102609	0.183918	0.111695	0.0471188	0	0.0355074	0.1059	0	0.178272	0.131949	0.146523	0.460125	0.178932	0.114394	0.10586	0.0801099	0.122346	0.124813	0.179248	0.0421459	0.144442	0.171874	0.0980278	0.250564	0.175219	0.108793	0.105254	0.16807	0.0769322	0.128909	0.105593	0.103372	0.170676	0.11347	0.070095	0.150318	0.139562	0.0351124
ENSG00000008118.9	CAMK1G	NA	NA	NA	0	0.460523	0.206778	0.0126653	0.121482	0.0761265	0.633693	0.880096	0.152618	0.175953	0.0176668	NA	NA	0	NA	NA	0.408829	6.64386	NA	0.172908	0.115764	NA	NA	0.155392	0.147916	NA	0.330643	6.64386	0.621635	NA	NA	6.64386	NA	NA	NA	0.0798406	0.33206	0.357704	NA	0.459683	0	NA	NA	0.057424	NA
ENSG00000008128.22	CDK11A	0.77727	0.779795	0.710491	0.819707	0.770777	0.897711	0.794213	0.819382	0.815194	0.708556	0.614536	0.761642	0.877285	0.758722	0.737018	0.836402	0.728331	0.274728	0.606407	0.716054	0.935917	0.770896	0.851615	0.72981	0.832036	0.750738	0.944673	0.784868	0.786183	0.464764	0.562646	0.598356	0.656284	0.925603	0.810411	0.712157	0.674884	0.607027	3.74547	0.776337	0.760666	0.7258	0.554995	0.64994	0.802945	0.707236	0.751898	1.30235
ENSG00000008130.15	NADK	0.441853	0.326821	0.0573253	0.388892	0.423882	0.413779	0.163299	0.179233	0.177865	0.210282	0.189427	0.160899	0.228944	0.215759	0.188395	0.205444	0.178203	0.0965728	0.252193	0.420436	0.162804	0.206943	0.160931	0.166501	0.328989	0.138841	0.364796	0.251042	0.182641	0.0904435	0.115791	0.169007	0.0961576	0.286039	0.460856	0.566872	0.151948	0.149133	0.17552	0.144328	0.101742	0.148094	0.133327	0.123435	0.139194	0.193625	0.332167	0.280997
ENSG00000008196.12	TFAP2B	0.330917	NA	0.0281575	NA	NA	NA	NA	NA	NA	0.218045	0.164743	NA	NA	NA	NA	NA	NA	NA	NA	0.0124999	NA	NA	6.64386	NA	NA	1.02417	NA	NA	NA	0	NA	NA	0.215891	NA	0.846818	NA	NA	NA	1.11139	0.238669	0.244226	NA	NA	NA	0.401193	NA	NA	NA
ENSG00000008226.19	DLEC1	0.35558	0.645794	NA	0.100965	NA	0	NA	0.396243	0	NA	0.0141333	0	0.182528	0.0488032	NA	0.0155771	0	NA	NA	0.161327	NA	NA	0.0561425	0.137147	0.146651	NA	NA	NA	0.14509	NA	NA	0.0411913	0.184767	NA	0.486551	NA	NA	NA	NA	NA	0.0565809	NA	NA	NA	0.0145264	0.187868	0.103382	0
ENSG00000008256.15	CYTH3	0.0553628	0.0328474	0.0504621	0.154114	NA	0.114515	0	0	0.0213479	0.0713505	0.138332	0.000438477	0.0246848	0.00999229	0.0529192	0.0572788	0.0210444	0	0	0.0589611	0.209339	0.653137	0.00878009	0.0378108	0.0632938	0.0622036	0.025069	0.0750939	0.0273054	NA	0	0.0306961	NA	0.0610684	0.0730927	NA	0.0655756	0.0180323	0.232676	0.174437	0.183601	NA	0	0.0474985	0.0440926	0.170791	0	0.0712815
ENSG00000008277.14	ADAM22	NA	0.122522	0.0547006	0.12152	0.0665043	0.158958	NA	NA	0	0.1159	0.0729762	NA	NA	NA	NA	NA	NA	NA	NA	0	0.322464	NA	NA	0.221683	0.225585	0.0411395	0.248334	0.166009	0.0361918	0	NA	0.134864	0.107257	0.725302	0.221446	0.633379	0.119012	NA	NA	0.210652	0.248239	0.0196036	0.0795989	0.131178	0.0473221	0.237563	0.418408	0.23081
ENSG00000008282.8	SYPL1	0.0208376	NA	0.858136	NA	NA	0.00376151	NA	NA	0.566586	0.0558495	0.033268	NA	0	0	NA	0.0158238	0	NA	0	0.0253094	NA	NA	0.0659993	NA	0.182694	1.03117	0.0811096	0.188676	0.775977	NA	0.128767	NA	NA	NA	0.185695	NA	NA	NA	0.352986	0.576454	0.894945	NA	0.0348171	0	0.228772	0.0865114	NA	NA
ENSG00000008283.15	CYB561	0.081703	0.100433	0.0584749	0.241197	0.22187	0.246421	0.593992	0.624197	0.653144	0.0959789	0.151069	0.919544	0.76708	0.643061	0.52754	0.7747	0.711723	0	0.362417	0.0505748	0.341462	0	0.100156	0.0947156	0.109788	0.123289	0.149186	0.327693	0.321205	0.107097	NA	0.131012	0.0499174	0.171011	0.141327	0.118276	0.191849	0.0740293	0	NA	0.0796256	0.0455968	0	0.0613274	0.194817	0.101217	0.170162	0.114019
ENSG00000008294.20	SPAG9	0.0972335	0.0860574	0.136565	0.0337194	NA	0.0833262	0.0851675	0.0286685	0.00567253	0.0508638	0.0590946	0.0882451	0.15904	0.12958	0.0856729	NA	0.0242588	0.142036	0.174289	0.0706061	0.102941	0.0374544	0.0156771	0.112376	0.0962181	0.0972135	0.0696764	0.0760176	0.097202	NA	NA	0.107115	NA	NA	0.126963	0.0723487	0.00786488	0.112289	0.0314115	0.0888126	0.125105	0.223518	0.166544	0.0569737	0.141113	0.095231	NA	0.0240601
ENSG00000008300.16	CELSR3	0.314547	0.060678	NA	0.10795	NA	0.248373	NA	NA	NA	NA	NA	NA	NA	NA	NA	NA	NA	NA	NA	0.155224	NA	NA	0.449461	0.260778	0.192911	0.003626	NA	0	NA	NA	NA	0.407333	NA	0.046606	0.0798787	NA	NA	0.0153873	0.0136918	0	0.222552	NA	0.569834	NA	0.0776375	NA	NA	NA
ENSG00000008311.14	AASS	NA	NA	NA	NA	NA	NA	NA	NA	NA	NA	NA	NA	NA	NA	NA	NA	NA	NA	NA	NA	0.0721744	0	NA	NA	NA	0.0585901	NA	0.00229543	NA	NA	NA	0.211853	NA	NA	0.261839	NA	NA	0.330177	NA	NA	NA	0.0481053	NA	0	0.102184	0.038503	NA	NA
ENSG00000008323.15	PLEKHG6	1.15519	0.455191	0.232286	NA	NA	NA	NA	NA	NA	NA	NA	NA	NA	NA	NA	NA	NA	NA	NA	0.425925	0.628652	0.329841	0.134069	0.188214	NA	0.174685	0.214512	0	NA	NA	0.290315	0.0300409	0.079909	NA	0.516066	NA	0.11654	0.237171	0	0.15893	0.0999745	0.0881766	NA	0.0920083	0.27725	0.211872	0.247356	NA
ENSG00000008324.11	SS18L2	0.268903	0.324396	0.277882	0.0570292	0.1984	0.13994	0.0631199	0.115248	0.0956094	0.173597	0.127668	0.147723	0.207193	0.157519	0.228154	0.249785	0.259089	0	0.272722	0.289397	0.0587443	0.0644841	0.323213	0.242351	0.278941	0.167417	0.237043	0.180952	0.252666	0.202688	0.161599	0.354729	0.0732399	0.0907784	0.360032	0.267287	0.193722	0.31156	0.282443	0.168997	0.187564	0.153624	0.157166	0.102358	0.26424	0.32703	0.246892	0.214197
ENSG00000008382.15	MPND	0.100076	0.111752	0.0692284	0.155792	0	0.161857	0.043325	0.0896763	0.0713422	0.0543307	0.00391793	0.0666795	0.0970155	NA	0.0755451	0.135341	0.144226	0.039467	0.137298	0.192238	0.135921	0.00153911	0.12583	0.09837	0.139458	0.157647	0.0982048	0.201838	0.180251	0	0.156688	0.134274	0.0248987	0.156921	0.191249	0.0459629	0.152011	0.0766761	0.0609549	0.17172	0.185359	0.112503	0.0879464	0.168119	0.0307047	0.118811	NA	0.100773
ENSG00000008394.12	MGST1	0.313993	0.420213	0.0672574	0.218834	0.307927	0.319338	0.424815	0.59181	0.534751	0.318193	0.178522	0.437509	0.428509	0.160099	0.39693	0.422508	0.880378	NA	0.21524	0.167057	0.151469	NA	0.092784	0.137336	0.00978834	1.21146	0.109056	0.203643	0.283796	NA	0.0890265	0.107461	0.253662	0.309591	0.237797	0.0918512	0.316186	6.64386	0.117243	0.124605	0.164029	0.0611669	NA	0.121737	NA	0.0185652	0.121777	0.203156
ENSG00000008405.11	CRY1	0.0442138	0	0.017844	0.0191492	0.00433927	0.0709324	NA	NA	0.0485905	0.0319785	0.0355704	0	NA	0	0.0350907	NA	0	0.0868534	0	0.0357487	0	0.428467	0.0014083	NA	0.0952822	0	0	0	0.0184212	NA	NA	0	NA	0.268126	0	NA	NA	NA	NA	NA	0.0332214	0	0	0.118721	0.186501	0.000624498	0.0241815	0.146048
ENSG00000008438.4	PGLYRP1	NA	NA	NA	NA	0.52791	NA	NA	NA	NA	0.459293	0.46656	NA	0	NA	NA	NA	NA	NA	NA	NA	0.0380654	NA	0	0.00578949	NA	NA	0.0172751	NA	NA	NA	NA	0.22656	NA	NA	NA	NA	NA	0.373817	0	0.0878905	0.197445	NA	NA	NA	0.395063	NA	NA	NA
ENSG00000008441.16	NFIX	NA	NA	NA	NA	NA	0.142396	NA	NA	NA	NA	NA	NA	NA	NA	NA	NA	NA	NA	NA	NA	0.200609	NA	0.103613	0.0974175	NA	NA	0.0444015	NA	NA	NA	NA	0.125037	NA	NA	NA	NA	NA	NA	NA	NA	NA	NA	NA	NA	0.000141812	0.0712752	NA	NA
ENSG00000008513.14	ST3GAL1	NA	0.0779552	NA	0.24345	NA	0.136497	NA	0.0616484	0.0479654	0.138685	0.132342	0.241564	0.125374	0.106741	NA	NA	NA	NA	NA	0.129526	0.241232	0.200626	NA	NA	0.167863	NA	0.0325727	NA	0.0648753	NA	NA	0.132669	NA	NA	0.383772	NA	0.211966	0.0769884	NA	NA	0.0852269	NA	NA	0.01346	NA	0.0204791	NA	NA
ENSG00000008516.16	MMP25	0.535537	0.87166	0.892221	6.64386	6.64386	0.295607	0.398766	6.64386	6.64386	0.228604	0.147464	0.70484	0.461697	0.466763	0.529056	6.64386	6.64386	0.785528	0.909498	1.84169	0.191569	0.282047	0.42998	0.506244	0.350645	2.02082	0.286834	0.481063	0.697492	2.28904	0.62083	0.794618	6.64386	0.554623	0.328045	0.874474	0.220948	1.06758	0.560315	0.540847	0.216295	0.543226	0.745359	0.377638	0.559554	0.649594	0.993076	0.098283
ENSG00000008517.16	IL32	0.750725	6.64386	0.271877	1.5336	0.833468	1.10768	0.31585	0.250415	0.744615	1.46585	1.68235	3.04683	6.64386	0.542492	0.6331	1.03212	0.314065	0.240701	1.26957	0.436515	2.14805	0.446253	0.411003	0.129156	1.04843	0.360535	1.14839	4.84819	0.658173	0.381157	0.868481	1.09299	0.826291	1.23462	0.258323	0.98847	1.56508	1.8087	0.677803	0.643973	0.406418	0.0376908	0.199807	0.323225	1.18805	0.740853	1.40971	0.236904
ENSG00000008710.19	PKD1	0.337097	0.363914	0	0.179787	0.281652	0.247887	0.213683	0.243344	0.361298	0.362878	0.316341	0.177674	0.212228	0.165759	0.370061	0.31661	0.368439	0	0.362044	0.308668	0.260844	NA	0.307289	0.304759	0.280733	0.293695	0.317015	0.288358	0.271547	NA	0.274406	0.102135	0.076262	0.243326	0.346444	0.269873	0.297784	NA	0.256011	0.322502	0.315574	0.260219	0.219548	NA	0.356277	0.282004	0	0.231266
ENSG00000008735.13	MAPK8IP2	0.551975	0.568294	0.447005	0.152174	0.200837	0.12224	NA	0.186843	0.118106	0.339064	0.335068	NA	0.179516	NA	NA	NA	0.0582877	0	NA	0.625143	0.231632	NA	0.133562	0	0.255927	0.308715	0.41595	0.211673	0.194515	0.174257	0.194546	0.400801	1.37621	0.273321	0.404974	0.197121	0.144908	0.344775	0	0.603918	0.751953	0	0.464945	0.225421	0.323958	0.294457	0	0.0948655
ENSG00000008838.19	MED24	0.32495	0.198021	0.173496	0.325306	0.278969	0.367001	0.190087	0.178425	0.11407	0.0568401	0.0580554	0.0963628	0.131649	0.148922	0.148717	0.0536781	0.102183	0.0712087	0.133029	0.239837	0.09938	0.139518	0.263781	0.207125	0.293562	0.149814	0.260879	0.129058	0.145844	0.178798	0.191514	0.214801	0.319483	0.238514	0.327366	0.247347	0.119267	0.241188	0.274291	0.166562	0.157974	0.181444	0.219082	0.210207	0.227661	0.20135	0.240659	0.18515
ENSG00000008853.16	RHOBTB2	0.0942226	0.172842	0.0925477	0.197367	0.140845	0.212534	0.0441469	0.103093	0.190935	0.193145	0.200563	0.0916878	0.100233	NA	0.0183451	NA	0	NA	NA	0.0828401	0.189497	NA	0.132571	0.0728575	0	0.099496	0.0422645	0.227201	0.236267	NA	0.0597802	NA	NA	0.20765	0.116786	0.108265	NA	NA	0.19407	0.299819	0.327029	0.275581	0.174597	0.213851	0.256583	0.235932	NA	0.0732806
ENSG00000008869.11	HEATR5B	0.0809437	0	0.0925463	NA	0.0190667	0.0923749	0	NA	0.0496839	0.166116	0	NA	0	NA	NA	0.231488	NA	NA	NA	0.0602521	0.0392287	NA	0.235372	NA	0.130291	0.0359352	0	0.0826531	0	NA	NA	0.051995	NA	0.0212002	NA	NA	0.0357183	NA	0.0778096	0.00936787	0.108415	0.0471684	0.0440673	NA	0.11133	0.0624219	NA	0
ENSG00000008952.16	SEC62	0.0338954	0	0.0437745	NA	0.0133727	NA	NA	NA	0.0309727	0	NA	0.0473134	NA	0.00333431	NA	NA	NA	NA	NA	0.0237316	NA	0.0288628	0.00541643	0.0303444	NA	0.0120051	0.0198287	0.04641	0.0801521	NA	NA	NA	0.0228506	0.0428458	0.0268175	NA	NA	NA	NA	0.0198005	0.0748098	0.0592567	0.0552549	NA	0.0289275	0	NA	0.00254479
ENSG00000008988.9	RPS20	0.321911	0.278684	0.106614	0.319089	0.289121	0.31239	0.379755	0.245072	0.379779	0.377213	0.365473	0.301564	0.320181	0.320722	0.326123	0.381338	0.358896	0.0319536	0.235396	0.320935	0.0950815	0.422129	0.35129	0.298731	0.335647	0.251542	0.321246	0.32866	0.304887	0.250601	0.0983372	0.185152	0.182604	0.176293	0.270585	0.315425	0.184415	0.206713	0.309649	0.23808	0.263288	0.250785	0.247911	0.242093	0.101547	0.319029	0.115559	0.107576
ENSG00000009307.15	CSDE1	0.0842647	0.0739424	NA	0.0654431	0.0295158	0.0676983	0.0672667	0.11906	0.0759875	NA	0.0420708	NA	NA	NA	NA	NA	NA	0.0091229	NA	0.229739	0.0890789	0.0376498	0.0861881	NA	0.0766532	0.0876739	0.0868609	0.093448	0.0924768	NA	NA	0.132358	NA	0.218225	0.0862531	NA	0.186607	NA	0.0695564	0.0740363	0.0630801	NA	NA	0	NA	0.0754057	NA	NA
ENSG00000009335.17	UBE3C	0.117642	0.0823231	0	0.0964626	0.201201	0.192113	0.210722	0.134317	0.103655	0.110338	0.0711318	0.1304	0.137597	0.175188	0.225077	0.161866	0.105821	0	0.143172	0.0773327	0.110859	0.0347366	0.147153	0.139588	0.137481	0.0759892	0.139552	0.154118	0.146926	0.219591	NA	0.103495	0.0547947	0.165118	0.113771	0.115861	0.120929	0.0804821	0.140705	0.156448	0.142353	0.0784978	0.0137511	0.144732	0.0964152	0.0966379	0.0871692	0.11037
ENSG00000009413.15	REV3L	0.223582	0.176166	0.158518	0.245098	0.209891	0.390924	0.14837	0.200655	0.216915	0.357378	0.315179	0.259999	0.206994	0.312488	0.233974	0.179596	0.154285	0.0379501	0.015927	0.158359	0.139546	0.0483871	0.273579	0.128661	0.168034	0.137965	0.194189	0.256056	0.269714	0.0730974	0.233683	0.163239	0.0526028	0.179715	0.130963	0.0805639	0.145147	0.144787	0.164341	0.168157	0.19555	0.0947949	0.131601	0.200767	0.198161	0.18525	0.017472	0.166578
ENSG00000009724.16	MASP2	0.218953	0.0522657	0.0856972	0.28648	0	0.253011	0.122847	NA	0.165531	0.146029	0.235512	0.257148	NA	NA	0.167464	0.131739	0.0545041	0	0	0.22357	0.185603	0.0938445	0.144069	0.107648	0.0905616	0.0728329	0.143852	0.126765	0.15867	0.0179064	0.189858	NA	0.106488	0.161215	0.294351	0.100445	0.147136	0.156473	0.244166	0.215341	0.188534	0.0964538	0.223548	0.135779	0.0832232	0.209808	0.0489959	0.181317
ENSG00000009765.14	IYD	NA	NA	NA	NA	NA	NA	NA	NA	NA	NA	NA	NA	NA	NA	NA	NA	NA	NA	NA	NA	NA	NA	NA	NA	NA	NA	NA	NA	NA	NA	NA	0.614877	NA	NA	NA	NA	NA	NA	NA	0.386241	0.698312	NA	NA	0.85969	NA	NA	NA	NA
ENSG00000009780.15	FAM76A	NA	NA	NA	0	0.0217982	NA	NA	NA	0.102452	0.236549	0.147953	0	0	NA	0	0	NA	NA	NA	0.00842102	NA	NA	NA	NA	0	0.016691	0.0139962	0	0.0352599	NA	NA	0.103205	NA	0	NA	0	NA	NA	0.131399	NA	NA	0	NA	NA	NA	0.0633417	NA	0.0327862
ENSG00000009790.14	TRAF3IP3	0.459619	0.481945	0.286338	0.380898	NA	0.30732	0.194806	0.356546	0.122515	0.572028	0.244397	0.458858	0.296207	NA	0.292912	0.524117	0.0984354	0.0670299	0.193504	0.319874	NA	NA	0.365234	NA	0.325051	0.217443	0.34943	0.338969	0.303102	NA	0.165276	0.518233	0.123533	0.202595	0.356628	0.330118	0.213765	0.279005	0.257834	0.259817	0.0400934	0.308313	0.300237	0.256904	0.531776	0.365202	0.0921094	0.156887
ENSG00000009830.11	POMT2	0.180324	0.135029	0.111617	0.139115	0.174832	0.153162	0.111871	0.117305	0.108832	0.0670617	0.0856308	0.11653	0.119884	0.127965	0.0933895	0.0831374	0.107536	0.0567891	0.140973	0.155101	0.143154	0.199847	0.140515	0.149659	0.171076	0.140181	0.161633	0.191115	0.135279	0.096293	0.212656	0.185703	0.199943	0.14633	0.134368	0.168077	0.153758	0.210122	0.140376	0.178952	0.161759	0.16909	0.194313	0.132867	0.149097	0.156282	0.156662	0.108148
ENSG00000009844.15	VTA1	0.214904	0.123036	0.269889	0.25482	0.0897516	0.16962	0.406847	0.348079	0.337303	0.252882	0.303116	0.372077	0.441202	0.474647	0.376042	0.368306	0.427509	0.203689	0.47083	0.158735	0.13451	0.0357061	0.121199	0.147811	0.179538	NA	0.208643	0.204425	0.17067	0.144652	0.161714	0.161232	0.117233	0.170996	0.175198	0.139626	NA	0.433037	0.221925	0.0207693	0.0185718	0.147402	0.0891182	0.15233	0.257422	0.225969	0.142606	0.0861305
ENSG00000009950.15	MLXIPL	0.451549	0.459606	0.351265	0.152743	0.38893	0.0817368	0.328665	0.0900351	0.492955	0.267487	0.309277	0.038746	0.0552168	0.0662255	0.133395	0.256952	0.351368	0.00733698	0	0.627568	0.542186	0	1.01356	0.649219	0.716624	0.605446	0.672284	0.85443	0.944442	0.0658871	NA	0.652761	1.09281	0.246556	0.27666	1.11134	0.374834	0.452232	1.34958	1.61299	1.21557	0.1488	0	0.599163	0.562309	1.4049	0	0.595349
ENSG00000009954.10	BAZ1B	0.0485257	0.0566098	0.0280647	0.101513	0.0306789	0.130529	0	0.073287	0.0352397	0.000379509	0.0839187	0.0443023	0	0	0	0	0.0395255	0	0.041721	0.0251112	0.0953961	0	0	0.0898324	0.0437938	0.0595809	0.0455117	0.0384776	0	0	0.0283708	0.0942774	0.0133579	0.0845897	0.136426	0.0991281	0.0352066	0.0123844	0	0.0564637	0	0.0203037	0.0134368	0.106099	0	0.0906206	0.0563296	0.0687075
ENSG00000010017.12	RANBP9	0.135472	0.125413	0.0142078	0.355948	0.0608165	0.19183	0.177925	NA	0.0891376	0.105964	0.0212636	0.111706	NA	0.10256	0	NA	0.0442291	0.0640658	NA	0.102383	0.107235	NA	0.198114	NA	0.102212	0.274408	0.0821701	0.0148955	0.219942	NA	NA	0.105043	0	0.157394	0.0957626	0.135156	NA	0.121064	NA	0.0834614	0.0987747	NA	0.134919	NA	NA	0.0172491	0.240868	NA
ENSG00000010030.13	ETV7	0.165295	0.647244	0.81431	0.0795505	0.0978805	0.200624	NA	NA	0.541177	NA	0	0.883488	0.0299866	0	0.0690827	0.0856709	0.196745	0	0.483074	0.325927	0.417203	1.38144	0.383507	0.43056	6.64386	0.506158	0	0.489615	NA	6.64386	6.64386	0.6931	0.533057	0.103773	0.244914	0	0.631952	0.603066	0.309266	0.296893	0.299801	0.342209	0.832843	6.64386	0.118717	0.22806	0	0
ENSG00000010072.15	SPRTN	0.180122	0.146518	0.205225	0.233135	0.0862595	0.347575	0.284184	0.333987	0.334582	0.0353463	0.132455	0.39367	0.164258	0.204973	0.171952	0.0657657	0.13573	0.0991288	0.117303	0.177179	0.180819	0.105511	0.214214	0.187778	0.184817	0.202331	0.19705	0.265378	0.268069	0.0846389	0.142683	0.289336	0.229352	0.164332	0.215106	0.234383	0.192447	0.235106	0.181442	0.176333	0.149604	0.227133	0.205156	0.154056	0.169594	0.164231	0.0578897	0.288648
ENSG00000010165.19	METTL13	0.107149	0.0848104	0.0731789	0.0896129	0.0724005	0.133001	0.0631266	NA	0.0107176	0.25533	0.253473	0.0410226	0.0255136	NA	0	NA	NA	0.000195563	NA	0.043541	0.0974166	0.134263	0.0570222	0.0294528	0.0381997	0.0662007	0.0767688	0.0168962	0.022344	0.0479769	0.0736739	0.138099	NA	0.0966267	0.0641852	0.0644263	0.0617501	0.0246051	0	0.0972368	0.115756	0.0942093	0.157642	0.0733227	0.0387943	0.0733931	NA	0.073999
ENSG00000010219.13	DYRK4	0.288	0.119494	0.111698	0.294511	0.0694631	0.311824	0.125938	0.0934005	0.00400031	0.177092	0.216082	0.11784	0.0527553	0.151078	0.0663855	0.0108433	0.219917	0.183543	0.0505778	0.139116	0.12626	0.0351455	0.204998	0.0193321	0.220014	0.109636	0.288767	0.232196	0.101442	0	0.173648	0.234929	0.033973	0.0941185	0.287379	0.0875507	0.0725367	0.0927887	0.190275	0.199412	0.111314	0.102737	0.214461	0.0934955	0.0907534	0.232659	0.0910212	0.0624997
ENSG00000010244.18	ZNF207	NA	0.0268991	NA	NA	NA	NA	NA	NA	NA	NA	NA	NA	NA	NA	NA	NA	NA	NA	NA	NA	NA	NA	NA	NA	NA	NA	0.0417437	NA	NA	NA	NA	0.00236178	NA	NA	NA	NA	NA	NA	NA	0.00959958	0.0453975	NA	NA	NA	0.0446148	NA	NA	NA
ENSG00000010256.10	UQCRC1	NA	NA	NA	NA	NA	NA	NA	NA	NA	NA	NA	NA	NA	NA	NA	NA	NA	NA	NA	NA	NA	NA	NA	NA	NA	0.0588756	NA	NA	NA	NA	NA	NA	NA	NA	NA	NA	NA	NA	NA	NA	NA	NA	NA	NA	NA	NA	NA	NA
ENSG00000010270.13	STARD3NL	0.112	0.0808385	0.051898	0.130393	0.0241402	0.164559	0.0872305	0.172556	0.109969	0.0522932	0.061048	0.230136	0.205989	0.191807	0.0803285	0.0924558	0.0765107	0.013698	0.0264658	0.0985316	0.101196	0.165315	0.110636	0.0845384	0.119136	0.108422	0.168931	0.0869795	0.0704951	0.167292	NA	0.0716093	0	0.216636	0.0891423	0.080319	0.103723	0.0865656	0.00779137	0.194906	0.12488	0.130295	NA	NA	0	0.399374	0.0374501	0.0592938
ENSG00000010278.12	CD9	0.0755357	0.00746886	0.120708	0.216849	NA	NA	0.0999318	NA	0.119221	0.248285	0.385971	0.125803	0.0167841	NA	NA	NA	0.0552616	NA	NA	0.072798	0.468017	NA	NA	NA	NA	0.161721	0.144863	0.130037	NA	NA	0.350983	NA	NA	NA	0.169822	0.112038	0.119394	0.0981966	NA	0.230104	0.222606	NA	0.143964	0.151786	0.353604	0.121437	NA	NA
ENSG00000010282.14	HHATL	1.19347	0.696496	0.489674	0.666564	0.450001	0.814886	0.613177	0.586274	0.540013	0.682589	0.714281	0.606107	0.627184	0.739189	0.708334	0.560442	0.545279	0.257547	0.693705	6.64386	0	0	0.860325	1.14935	1.02719	0.304573	0.771521	0.450961	0.375317	0	0.423341	0.511206	0.188676	0.408285	0.216949	0	0.509507	0.323985	0.760689	0.990973	1.74126	0	0.873723	0.622203	0.209556	0.808179	0.177184	0.194502
ENSG00000010292.12	NCAPD2	0.42103	0.282845	0.0783949	0.196344	0.158359	0.233057	0.266665	0.252398	0.223608	NA	0.0350234	0.212875	0.147292	0.333172	0.310362	0.248814	0.23969	0.18057	0.204306	0.264291	0.219817	0.0973991	0.206557	0.0312563	0.151461	0.0892784	0.227751	0.275884	0.308234	NA	0	0.270193	0	0.332437	0.263204	0.277622	0.0087738	NA	0.0329895	0.16087	0.157185	0.116212	0.282065	0.00264139	0.354275	0.0892612	0.155414	0.0805155
ENSG00000010295.19	IFFO1	0.0891335	0.074125	0.0261095	0.105682	0.0597281	0.0871194	0.0694709	0	0.0329867	0.021409	0.00956899	0.00714948	0.0179961	0.00575597	0	0.0629102	0.0232805	0.124919	0	0.0725167	NA	0.0929652	0.0221019	0.0110456	0.0279153	0.0177171	0.0269328	0.0792036	0.0545034	0.0697211	0.0845673	0.0648167	0.00714572	0.219683	0.0856768	0.0922555	0.097372	0.0214058	0.0766386	0.0862105	0.146774	0.107967	0.053326	0.0312624	0.0318959	0.101897	0	0.00210467
ENSG00000010310.8	GIPR	0.25323	0.300433	0.386211	NA	0	NA	0.660597	0.250067	0.109592	0.440325	1.25008	0.690867	0.362087	0.84614	0.257532	NA	0.419214	0.252879	0.700425	0.258228	0.166824	0.160047	0.0453867	0.42534	0	0.270304	0	NA	NA	0.653582	NA	0.170381	0.285025	0	NA	NA	0.118794	0.467311	0.0996473	0.225077	0.236133	0.232759	0.310909	0.266593	0.459685	0.375256	0	NA
ENSG00000010318.20	PHF7	NA	0.0770148	NA	NA	0.0213418	0.0809595	0	0	NA	NA	0	0.061546	0.128407	NA	0.5989	0	0.112414	NA	NA	0	0.044126	NA	NA	0	0	0.130865	0.0398146	0	0	NA	0.143929	0.0626317	NA	0.0547149	0.135867	0.0685841	NA	NA	0.243574	0.027378	0.000389921	NA	0.00372733	0.199263	NA	0.0337133	0	NA
ENSG00000010319.6	SEMA3G	0.00457298	0	NA	0	0	NA	NA	NA	NA	0.184148	0.211948	0	0	NA	0	0.154612	NA	0.11185	NA	0.143931	NA	NA	0	0	NA	NA	NA	0	0.00142219	0.221837	NA	NA	NA	0.183978	0.0887172	0	NA	NA	NA	0.0377822	0.00496674	NA	0.0714496	NA	0.543712	NA	0	NA
ENSG00000010322.15	NISCH	0.16501	0.20381	0.161339	0.154776	0.161902	0.139307	0.184543	0.182128	0.146349	0.172153	0.161043	0.186828	0.14852	0.0841207	0.171465	0.172202	0.119523	0.0807037	0.0790057	0.158462	0.129797	0.141076	0.180544	0.197319	0.163818	0.166769	0.203632	0.173745	0.19091	0.11636	0.100175	0.212168	0.173158	0.205985	0.190932	0.159763	0.141323	0.113666	0.193026	0.215453	0.194429	0.152178	0.157591	0.141313	0.156385	0.173427	0.123931	0.164927
ENSG00000010327.10	STAB1	0.36447	0.312136	0.385229	0.394608	0.379613	0.326853	0.343502	0.315125	0.37498	0.532667	0.222084	0.206722	0.370215	0.311523	0.496108	0.239273	0.200604	0.0708636	0.467136	0.371122	0	0	0.326005	0.365122	0.422001	0.329697	0.405525	0.27896	0.4234	0.180639	0.130847	0.498771	0.43349	0.388456	0.427021	0.332215	0.288366	0.344026	0.451547	0.26278	0.419993	0.417375	0.167872	0.325346	0.575501	0.403662	0.257726	0.312892
ENSG00000010361.13	FUZ	0.827911	0.197146	0.246041	0.372647	0.161818	0.359182	0.124874	0.4406	0.252176	0.164684	0.260656	0.142339	0.209072	0.161401	0.0293741	0.23149	0.202225	0.116413	0.134452	0.227944	0.167071	0.241014	0.233612	0.213596	0.716017	0.359246	0.347746	0.21604	0.168386	0.171198	0.0427314	0.285899	0	0.250749	0.824154	0.0687345	0.243185	0.194896	0.319017	0.34013	0.604359	0.094476	0.0535949	0.102545	0.390871	0.608013	0.133677	0.356307
ENSG00000010379.15	SLC6A13	0	0.545363	6.64386	0.11523	0.0964028	0.262002	0.423918	0.388509	0.759216	0.414628	0.471817	0.722119	0.556536	0.67167	0.68893	0.619295	0.632919	0	0.609512	0	NA	NA	0.335715	0	0.0991713	NA	0.0640149	0.602215	0.628929	0.341256	1.17996	0.236753	0	0.754618	0.747885	0	NA	0.710524	0.298252	0.0913041	0.640031	0	0.133236	0	0.10993	1.13845	0	0.267953
ENSG00000010438.16	PRSS3	0	NA	0	NA	NA	NA	0.0787395	0.148021	0.730325	0.0807328	0.0521658	0.937256	0.296563	0.839462	0.418956	0.875762	0.898968	0.0430525	0.249156	NA	0.552296	NA	0.160293	0	0	0.301041	0	NA	NA	0.24128	0.176371	NA	NA	0.167204	0	NA	0.704515	0.304191	NA	0.251013	0.235057	NA	NA	NA	0.272677	6.64386	NA	NA
ENSG00000010539.11	ZNF200	0.323591	0.330146	0.154511	0.116828	0.418429	0.159974	0.0618438	0.110915	0.182163	0.238034	0.262219	0.213594	0.265843	0.0646171	0.0331251	0.123769	0.124469	0.0587076	0.0799636	0.131577	0.295497	0.307658	0.364171	0.21626	0.203317	0.106089	0.105344	0.120084	0.133465	0.106536	0.414717	0.203252	0.0928181	0.0891913	0.137908	0.203259	0.189097	0.204111	0.564722	0.384833	0.0931034	0.0959831	0.247772	0.128561	NA	0.116418	0.395361	0.0621617
ENSG00000010610.9	CD4	0.327225	0.185051	0.299265	0.159336	0.105274	0.119322	0.0505921	0.366134	0.230199	0.204906	0.253628	0.322699	0.270426	0.276914	0.048271	0.260342	0.278211	0.0787442	0.135084	0.179244	6.64386	0.48268	0	0.171188	0.0973346	0.17661	0.0866161	0.611401	0.340673	NA	0.336641	0.213269	0	0.290059	0.152762	0.0119393	0.118316	0.100988	0.138389	0.217898	0.205437	0.119206	0.184588	0.113191	0.835957	0.45618	0.112727	0.0863463
ENSG00000010626.14	LRRC23	0.494937	0.567298	0.477344	0.400718	0.412415	0.525665	0.236192	0.224928	0.114148	0.286559	0.341842	0.212383	0.187992	0.140634	0.0991488	0.164888	0.268682	0.22345	0.237744	0.458478	0.494503	0.722434	0.50225	0.50914	0.458066	0.612352	0.435045	0.441352	0.435984	0.396046	1.21145	0.0586815	0.615163	0.321583	0.344967	0.382648	0.491451	0.264847	0.467597	0.510334	0.518969	0.540367	0.695296	0.468689	NA	0.403893	0.308877	0.289481
ENSG00000010704.18	HFE	0.274605	0.177543	0.16071	0.26845	0.23476	0.216084	0.112875	0.101316	0.215725	0.0467337	0	0.16968	0.20835	0.134695	0.0527461	0.347637	0.146882	0.0831533	0.253084	0.175328	0.128454	0.181832	0.161097	0.242121	0.271602	0.166406	0.29201	0.167919	0.236892	0.00814217	0.0203355	0.239713	0.154784	0.342554	0.299046	0.13224	0.0736591	0.222952	0.242253	0.223555	0.219599	0.122985	0.196835	0.266046	0.171025	0.285636	0.245055	0.21273
ENSG00000010803.16	SCMH1	0.188732	0.132325	0.205626	0.163114	0.131534	0.133999	0.0924125	0.1327	0.0763353	0	0.0988222	0.108471	0.0932908	0.155577	0.12902	0.105153	NA	0.224165	NA	0.160926	0.155216	0.223948	0.108482	0.0990396	0.200458	0.0299582	0.17582	0.146849	0.0611449	NA	0.0359362	0.131676	0.114691	0.168126	0.137125	0.160776	0.227651	0.117806	0.150859	0.061141	0.0673403	0.0350405	0.176152	NA	NA	0.151796	0.0507312	0
ENSG00000010810.17	FYN	0.0653947	0.0697849	0.032517	0.0872976	NA	0.197018	NA	0.0756729	0.101155	NA	0.0237582	0.0291626	0.0420066	0.024038	0.0208414	0.110186	0.0322257	0.0523807	NA	NA	0.203691	NA	NA	NA	0.0706926	NA	0.00197475	NA	NA	NA	NA	NA	NA	0.0435696	NA	NA	0	NA	NA	0.050108	0.0903901	0.0209062	NA	0	NA	0.00739536	NA	NA
ENSG00000010818.9	HIVEP2	0.0602876	0.0471982	0.0729395	NA	0.0540481	0.0842367	0.0957577	0	NA	NA	0.0975591	0.153285	0.134652	0.0578637	0.163399	NA	0.180361	0.0859216	0.0476226	0.111954	0.124916	NA	NA	0.163646	NA	0.127894	0.156987	0.0510883	0.0967732	0.128417	0.0554667	0.102115	0.0259664	NA	0.0505643	NA	0.0895131	0.0803215	NA	0.0769337	NA	0.0743271	0.0814813	0.0805968	0.141813	0.146034	0.0631301	NA
ENSG00000010932.16	FMO1	0.299711	0.199402	0.372963	0.789711	1.09859	0	NA	NA	0	NA	0.124181	NA	0.798604	0.239033	0.0074087	NA	NA	NA	NA	0.266201	NA	NA	0.674301	NA	0.422519	0.680261	0.656095	0.330087	0.228906	1.52331	6.64386	2.51081	0.0724652	NA	0.419137	0.321621	0.324868	0.395534	0.463657	1.17226	1.05632	0.600186	NA	0.76699	NA	0.0247343	NA	NA
ENSG00000011007.12	ELOA	NA	0	NA	NA	NA	0.0158256	NA	NA	NA	0	NA	NA	NA	NA	NA	NA	NA	NA	NA	NA	NA	0.0343757	NA	NA	0.00484465	0.003783	0	NA	0.0264165	NA	NA	NA	NA	0.035429	NA	NA	NA	0.039517	0.0333197	0.139933	NA	0.179058	0.134368	0.157212	NA	NA	NA	NA
ENSG00000011009.10	LYPLA2	0.0140614	NA	NA	0	NA	NA	0	NA	0.0736347	NA	NA	NA	NA	NA	NA	NA	NA	0	NA	NA	0.00964272	NA	NA	NA	NA	0	NA	0.0100065	NA	NA	NA	0.0288366	NA	0.000467111	NA	NA	NA	NA	0.0117281	NA	0	NA	NA	NA	NA	NA	NA	NA
ENSG00000011021.21	CLCN6	0.152528	0.118981	0.114565	0.112001	0.109951	0.160857	0.103763	0.0494748	0.071069	0.180191	0.172101	0.0317203	0.0705446	0.12154	0.00878146	0.186074	0.120022	0.173309	0.0454273	0.144326	0.120681	0.0783388	0.10163	0.129703	0.10646	0.165529	0.127652	0.130869	0.139538	0.000328255	0.130175	0.143605	0.131943	0.217454	0.11628	0.147369	0.0757762	0.121031	0.116342	0.167614	0.136503	0.123218	0.17093	0.0601855	0.216619	0.098107	0.140857	0
ENSG00000011028.13	MRC2	0.304683	0.208647	0.304312	0.286089	0.224244	0.208757	0.143063	0.125852	0.324088	0.132377	0.0845456	0.121761	0.14094	0.177082	0.0740465	0.241584	0.296977	0.130535	0.0245196	0.181381	0.220554	0.516352	0.276015	0.150957	0.20369	0.554015	0.152918	0.0731232	0.0908313	0.165543	0.111935	0.121754	0.536116	0.140126	0.241822	0.195531	0.206205	0.115738	0.193063	0.359789	0.278933	0.132836	0.248305	0.251692	0.251349	0.188466	0.259545	0.293407
ENSG00000011083.8	SLC6A7	0.574399	1.3382	NA	6.64386	1.65422	1.69733	0.0783709	0.110947	NA	0.140632	0.18365	0.0260112	0.144592	0.0914628	0.0315809	NA	NA	0	0	0.412517	NA	0	0.129699	0.557031	0.07586	NA	NA	0.900473	NA	NA	NA	0.615801	0	NA	0.34443	0.912515	NA	NA	0.646591	0.0823723	0.321572	0.348721	NA	NA	0.226334	0.956932	2.6155	1.8837
ENSG00000011105.12	TSPAN9	0.689577	0.436234	0.491666	0.803209	0.269529	1.28403	0.456837	0.2179	0.816488	0.258087	0.300675	0.0959233	0.271888	0.261616	0.313935	1.05383	0.794921	0.247303	0.312335	0.645899	0.884116	2.91572	0.440482	0.261877	0.168809	1.03082	0.288388	0.151513	0.0944848	0.0224378	0.0534599	0.276835	0.193887	0.213023	0.336066	0.204882	0.511321	0.688632	0.131407	0.317667	0.312562	0.503029	0.522915	0.22854	0.396776	0.99506	0.215624	0.547017
ENSG00000011114.14	BTBD7	0.0795872	0.0578241	0.0384722	0.0294786	0.00608596	0.140801	0.00656383	0.0244582	0.0291489	0.0763811	0.0344594	0.0206292	0.0547248	0.032301	0.0132549	0	0	0	0	0.102174	0.204741	0.105468	0.113043	0.10797	0.00861342	0.218148	0.113658	0.123051	0.115797	0	0.027473	0.0594526	0.0605505	0.092216	0.165811	0.14232	0.0608431	0.0684311	0.112653	0.0615087	0.107733	0.0348423	0	0.119498	0.142572	0.0311658	0	0.0953926
ENSG00000011132.11	APBA3	0.140863	0.101478	0.087297	0.0648152	0	0.0663576	0.13306	0.00814406	0.0407058	0.186696	0.131313	0.0201228	0.00930752	0	0.0450963	0.136242	0	0	0.0952229	0.052541	0.136294	0.101465	0.087928	0.187029	0.126578	0.212609	0.0692169	0.0440749	0.0935352	0.132394	0.328268	0.18311	0.27532	0.132896	0.210468	0	0.279496	0.127109	0.245541	0.204508	0.225489	0.267083	0.188449	0.20185	0.11943	0.224573	0.00989756	0.0557141
ENSG00000011143.16	MKS1	0.198412	0.0505785	0.167878	0.0447887	0.109103	0.15567	0.0944858	0.0477529	0.0332137	0.0310439	0.0346845	0.0360277	0	0.00335534	0.0149481	0.138963	0	0.00578632	0.0591432	0.0303128	0.239915	0.0293908	0.129757	0.100592	0.0785851	0.216327	0.152566	0.0518708	0.0439151	0.171508	0.0521065	0.0575722	0.0132318	0.0187964	0.0854776	0.116811	0.169401	0.188998	0.0941439	0.150383	0.171544	0.156975	0.0868704	0.103399	0.134902	0.116201	0.0787112	0.155085
ENSG00000011198.7	ABHD5	0.190532	0.217962	0.0136184	0.0847163	0.116456	0.131097	0.131747	0.167245	0.172105	0.155838	0.0481814	0.111969	0.143759	0.264005	0.0412197	0	0.0790007	0.0615602	0.233814	0.169414	NA	0.0921698	0.12781	0.14032	0.175623	0.304893	0.24955	0.308139	0.0224048	0	0.076294	0.303977	0.312969	0.0970204	0.453214	0.0222094	0.0415705	0.150584	0.116056	0.194808	0.220065	0.099702	0.256597	0.0487406	0.240304	0.120335	0.11663	0
ENSG00000011243.17	AKAP8L	0.0894251	0.0638592	NA	0.0804884	NA	0.0833599	NA	NA	NA	0.0945344	0.155362	NA	NA	NA	NA	NA	NA	NA	NA	0.109187	NA	NA	0.0289826	0.0737236	0	NA	0.000578697	0	0.047211	NA	NA	0.0404654	NA	NA	NA	0.0808877	0.0482574	NA	NA	NA	NA	NA	NA	NA	NA	0.0648793	0.0773956	NA
ENSG00000011258.15	MBTD1	0.0843602	0.0951806	0.112442	0.145594	0.030313	0.1048	NA	NA	NA	0.0117455	0.0714962	NA	NA	NA	NA	NA	NA	0.0165168	NA	0.0736797	0.119958	0.0425041	NA	0.143719	0.0269305	NA	0.0811264	0.144205	0.0476089	0.0491389	0.0687946	NA	NA	NA	0	0.0588766	0.0370276	NA	NA	NA	NA	0.053732	0.0409737	0	NA	0.108754	NA	NA
ENSG00000011260.13	UTP18	0.0137606	0.0203211	0.0653824	0.0828173	0.072318	0.0464834	0.102959	0.24754	0.233901	0.152153	0.101432	0.205986	0.214633	0.305737	0.281549	0.278579	0.185895	0.187596	0.203436	0.0438223	0.105719	0.0294722	0.120518	0.0640739	0.051288	0.0256012	0.0314045	0.0822495	0.162747	0.0145476	NA	0.0425236	NA	0.421964	0.0620454	0.0975928	0.131823	0.13319	0.0619574	0.0320127	0.0303786	NA	0	0.0592139	0.0945673	0.11158	0.176411	0.0111106
ENSG00000011275.18	RNF216	0.320755	0.264482	0.223401	0.18773	0.30183	0.000234666	0.0206466	0.0877694	0.184019	0.346961	0.520367	0.0565118	0.0124168	0.0894882	0.0472818	0	0.00723148	0	0.169249	0.342961	0.546666	0.2368	0.15026	0.0929137	0.315092	0.278108	0.193455	NA	0	0	0.129549	0.353621	0.0905686	0.155897	0.32566	0.104742	0.0616178	0.126552	0.412655	0.241692	0.36936	0.284797	0.188206	0.356598	0.204831	0.654558	0.0248779	NA
ENSG00000011295.15	TTC19	0.151675	0.147574	0.230178	0.123286	0.182792	0.195882	0.0779916	0.140536	0.152279	0.0437388	0.0887228	0.14755	0.0767939	0.0901009	0.0691443	0.137783	0.125063	0.0798642	0.160446	0.253773	0.212618	0.179866	0.145009	0.159354	0.16178	0.163748	0.176572	0.200893	0.225263	0.101052	0.205407	0.17606	0.139592	0.231861	0.241124	0.166257	0.18473	0.146228	0.177481	0.160199	0.183623	0.161289	0.149	0.150788	0.180693	0.152801	0.168953	0.221089
ENSG00000011304.19	PTBP1	0.0120305	0.00737617	0.0128404	0.0559798	0.0163585	0.0480877	0.0410529	0	0.0647665	0.0284134	NA	0.0216694	0.0707441	0.027115	0.0418833	0.0612734	0.0197636	0	0.083941	0.0198745	0	0.0338495	0.0625728	0.0333314	0.0659888	0.0382209	0.0612069	0	NA	0	0	0.0410134	0.00666046	NA	0.0360276	NA	0.0118887	0.0229297	0.0424941	0.0440344	0.0526534	0.00795633	0.00898435	0.0332943	0.0451055	0.0108977	0.017387	NA
ENSG00000011332.19	DPF1	0	0	NA	0.167782	NA	NA	NA	NA	NA	NA	0.147681	NA	NA	NA	NA	0.00638876	NA	NA	NA	NA	NA	NA	0	NA	0	0	0.375522	0	NA	NA	NA	NA	NA	NA	0.346428	NA	NA	0.118181	NA	0.507354	0.696679	NA	NA	NA	NA	NA	NA	NA
ENSG00000011347.9	SYT7	0.25123	0.252345	0	0	0	0.0990936	NA	0.0041372	NA	0.314919	0.254359	NA	0	NA	NA	NA	NA	NA	0	0.253299	0	NA	0.151869	0	0.206078	0.252876	0.185561	0.0141699	0.0446805	NA	NA	0.0672767	NA	0.114797	0.26107	0.767563	0.0414224	0.246695	0.0565908	0.195256	0.057618	NA	0.389948	NA	0.0605047	0	0.660697	0.771152
ENSG00000011376.9	LARS2	0.182038	0.209512	0.350093	0.217731	0.184038	0.174477	0.430068	0.415064	0.395014	0.260767	0.150715	0.523796	0.477133	0.475107	0.322719	0.396906	0.509373	0.190353	0.345759	0.172898	0.329107	0.367533	0.287259	0.240519	0.198665	0.219283	0.231004	0.259025	0.308581	0.388225	0.151848	0.239412	0.240366	0.253035	0.198654	0.164304	0.195919	0.207312	0.14843	0.133664	0.152589	0.223052	0.230215	0.21161	0.353531	0.265944	0.292419	0.141204
ENSG00000011405.13	PIK3C2A	0.0336636	0.0837444	NA	0.0639727	0.111162	NA	0.0302942	0.148017	0.0546458	NA	0.0189625	0.0655965	0.084341	0.0420113	0.131853	0	0.0112294	0.0300537	0.137294	0.0657319	0.130901	NA	0.125737	0.0321072	0.0704582	0.0771327	0.0915677	0	NA	NA	NA	NA	0.0729282	0.062928	0.072142	NA	0.0551982	0.0530818	0.0412137	0.054191	0.132856	0.0211074	0.0490023	0.0739405	0.0568635	0.0597655	0.00813703	0.0431893
ENSG00000011422.11	PLAUR	0.0629487	0.13778	NA	0.0684078	0.0074457	0.108556	NA	NA	0	NA	0	0	0	NA	NA	NA	0	0.133579	0.080072	0	0.0186962	NA	0.0925648	0.266135	0.147481	NA	0.14921	0	NA	NA	NA	0.0999072	NA	NA	0.0127555	NA	NA	NA	NA	0.143884	0.0960476	0.0808208	NA	0.0711208	0	0.0975095	NA	NA
ENSG00000011426.10	ANLN	NA	0.278692	NA	0.163372	0.545761	1.12013	0.497686	0.359108	0.509507	0.249548	0.237836	0.469164	0.495681	0.454707	0.36605	0.379472	0.671508	0.143542	0.209299	0.108307	NA	NA	1.26861	0.0188358	0.426578	0.276711	0.135391	0.522038	0.299237	NA	0.357997	0	NA	1.16023	0.252971	NA	NA	0	NA	0.442407	0.431887	0.264053	0	0.27498	0.178362	NA	NA	0.792287
ENSG00000011451.17	WIZ	NA	NA	NA	NA	NA	0	NA	NA	NA	NA	NA	NA	NA	NA	NA	NA	NA	NA	NA	NA	0.0553825	NA	NA	NA	NA	NA	NA	NA	NA	NA	NA	NA	NA	NA	NA	NA	NA	NA	NA	NA	NA	NA	NA	NA	NA	0.00591684	NA	NA
ENSG00000011454.16	RABGAP1	0.0581731	0.0765433	0.134847	0.125232	0.0495088	0.0774131	0.0717953	0.0815648	0.135161	0.0796974	0.161714	0.101825	0.094328	0.0629712	0.0602224	0.114697	0.0796278	0.0881323	0.0802733	0.111739	0.324914	0.175632	0.0966716	0.134819	0.0747085	0.131256	0.100245	0.121075	0.129076	0.0937102	0	0.105697	0.044503	0.119231	0.109763	0.0742259	0.0807797	0.187886	0.0608703	0.194694	0.118981	0.110301	0.126185	0.0429821	0.0904067	0.360683	0.147469	0.0154505
ENSG00000011465.16	DCN	0.324875	0.33264	0.373505	0.344919	NA	0.361463	0.2225	0.430738	0.268353	0.323118	0.485339	0.361708	0.232295	0.215527	0.291539	0.337463	0.298699	0	0.191066	0.331675	0.331294	0	0.309829	0.280915	0.350951	0.342455	0.377004	0.302458	0.287641	0.197502	0.23408	0.267017	0.256054	0.347667	0.271418	0.270018	0.264696	0.269218	0.322797	0.305304	0.345734	0.206173	0.400929	0.230147	NA	0.307888	0.22089	0.264232
ENSG00000011478.11	QPCTL	0.256959	0.157015	0.136582	0.172743	0.0470143	0.075958	0.161151	0.0711162	0.139463	0	0.0285267	0.112665	0.104448	0.202462	0.0595545	0.206126	0.158314	0.0447932	NA	0.0122961	0.179402	0.237711	0.0414886	0.124181	0.00784713	0.073029	0.132645	0.0417686	0.119664	0	0.233679	0.138451	0.0633751	0	0.136321	NA	0.181779	0.0152227	0.0612148	0.137365	0.103832	0.0740202	0.0520633	0.142155	0.0371272	0.0413951	0	0.0456434
ENSG00000011485.14	PPP5C	0.298286	0.285342	0.40536	0.369322	0.25618	0.375452	0.115224	0.195424	0.179961	0.226734	0.266235	0.112763	0.190506	0.280749	0.248836	0.172314	0.131444	0.0459188	0.264177	0.305936	0.0952783	0.0902067	0.230237	0.190504	0.240389	0.18992	0.164265	0.23477	0.227079	0.215831	0.163187	0.229284	0.165844	0.142651	0.151523	0.143357	0.248395	0.259121	0.2989	0.0946234	0.167578	0.440837	0.627084	0.135727	0.176356	0.273253	0.244875	0.168891
ENSG00000011523.13	CEP68	0.185909	0.268293	0.211349	0.225486	0.223259	0.279813	0.091066	0.0412333	0.0659288	0.103886	0.0608565	0.0897823	0.0243448	0.0472645	0.0265184	0.0298481	0.0684199	0.0762309	0.0927361	0.162696	0.254805	0.23252	0.327636	0.179408	0.233619	0.119167	0.255512	0.383208	0.319206	0.0585334	0.210987	0.246758	0.099422	0.236816	0.185332	0.232294	0.277114	0.0685985	0.150661	0.135405	0.161604	0.16499	0.106715	0.279472	0.214801	0.120395	0.193468	0.166551
ENSG00000011566.14	MAP4K3	0.0864296	0.100195	0	0.0605068	NA	0.0581526	NA	NA	0	0.117069	0.0396428	NA	0	0	NA	0	0	0.0462118	0	0.0895039	0.0900637	0	0.0439618	NA	0.149654	0.0276607	0.109021	0	NA	NA	0.0541689	0.0537542	0	0	0.0237524	NA	0.030738	0.0249716	0.108928	0.00412429	0.0575259	0.0901932	0	0.0741535	0.0091931	0.0325734	0.116498	0.010446
ENSG00000011590.13	ZBTB32	0.447939	0.144927	1.86213	1.31016	6.64386	0.531088	0.385349	0.611146	1.23486	0.721398	0.844222	1.22934	0.493283	0.827198	0.356651	1.08836	0.554677	1.06278	0.537562	0.909948	0.614535	0.240473	0.302194	0.168936	0.795877	0.50104	1.11147	1.63594	0.517006	0.411141	0.155741	0.456702	0.45812	1.13678	1.39842	1.01722	1.53087	0.871765	0.838647	1.22261	1.68226	0.753393	0.14462	0.0725837	NA	1.21492	0.869563	0.46157
ENSG00000011600.11	TYROBP	0.0562761	NA	0.288987	NA	NA	0.0261733	NA	NA	NA	NA	NA	NA	NA	NA	NA	NA	NA	NA	NA	NA	NA	NA	0	NA	0	0	0	NA	NA	NA	NA	0.0984606	NA	NA	NA	NA	NA	NA	NA	NA	NA	NA	0.0950641	NA	NA	NA	NA	NA
ENSG00000011638.10	TMEM159	0.213202	0.153802	0.31073	0.29892	0.234504	0.318132	0.551317	0.349842	0.228398	0.236675	0.149597	0.207237	0.244005	0.457626	0.376012	0.154104	0.347018	0.0289548	0.277909	0.171868	0.442012	0.348325	0.195005	0.254141	0.234325	0.281181	0.256114	0.262281	0.341089	0.150613	0.173429	0.227104	0.234439	0.291233	0.235944	0.144764	0.233935	0.567313	0.183866	0.265404	0.316998	0.216326	0.227361	0.214351	0.23861	0.193962	0.158464	0.13833
ENSG00000012048.20	BRCA1	0.152783	NA	NA	0.0730995	NA	0.141191	NA	NA	NA	NA	NA	0.0215441	NA	NA	NA	NA	NA	NA	NA	0.125213	0.0481443	0.08028	NA	0.150479	0.024511	0.104101	0.104132	NA	0.172604	NA	0.973698	0.137304	NA	0.177648	0.0926633	0.0328242	NA	NA	NA	NA	0.115322	0	0.12213	NA	NA	NA	0.0401922	NA
ENSG00000012061.15	ERCC1	0.12978	0.118153	0.132661	0.109714	0.0670011	0.155293	0.131816	0.103779	0.153488	0.145247	0.0897804	0.180963	0.175054	0.112583	0.124738	0.102758	0.0273336	0.132307	0.0483082	0.122044	0.183013	0.132371	0.116228	0.178265	0.148916	0.181782	0.140726	0.118441	0.144104	0.0828908	0.228015	0.134876	0.107979	0.21224	0.145477	0.173279	0.175351	0.115394	0.136187	0.124058	0.075734	0.160093	0.149673	0.118097	0.141361	0.111404	0.115154	0.15489
ENSG00000012124.16	CD22	0.146038	0.652854	1.53366	0.586652	0.140187	0.949569	0.237454	0.183459	0.0886058	0.249137	0.163952	0	0	0.117583	0.0289672	0.145935	0.148502	0	0.289585	1.42156	0.123056	0.112666	2.10494	0.287367	0.308558	0.123653	0.339328	6.64386	1.14347	0.956912	6.64386	0.931652	0.420356	0.854476	0.598795	0.0716748	0.882274	3.31369	1.2849	0	0	0.367518	0.260507	0.173852	0.307986	2.41222	2.66928	0.671696
ENSG00000012171.19	SEMA3B	NA	NA	NA	0.332573	0.0337129	0.203198	NA	0	NA	NA	NA	NA	NA	NA	NA	NA	0	NA	NA	NA	NA	NA	NA	NA	NA	0	0.058748	0.0261143	0.178771	NA	NA	NA	NA	NA	NA	NA	NA	NA	NA	NA	NA	NA	NA	NA	0.128009	NA	NA	NA
ENSG00000012223.12	LTF	1.75579	0.776757	0.871522	0	NA	0.314754	1.26355	6.64386	2.32494	6.64386	6.64386	6.64386	6.64386	6.64386	2.09138	6.64386	0.773393	6.64386	6.64386	0.515087	0	0	0.162112	0.228351	0.801606	1.73817	0.630469	NA	0.421923	1.87561	NA	0.697549	1.22258	0.167764	0.558954	0	NA	0.756403	0.214231	1.51571	6.64386	NA	NA	2.08726	0.629702	0.0640415	0.111625	1.14409
ENSG00000012232.8	EXTL3	NA	NA	0.0177285	NA	0.0333371	0.107823	NA	0.0822043	NA	NA	0.0910217	NA	NA	NA	NA	NA	NA	0.068365	NA	NA	0.0992918	NA	0.115664	0.00689413	0.05854	NA	0.0708396	0.209863	0.225902	NA	NA	0.0389719	NA	NA	0.110226	NA	0.0582332	NA	NA	0.14666	0.143056	NA	NA	NA	0.0830819	NA	NA	NA
ENSG00000012504.13	NR1H4	NA	NA	NA	NA	NA	NA	NA	NA	NA	NA	NA	NA	NA	NA	NA	NA	NA	NA	NA	NA	NA	NA	NA	0.141156	NA	NA	NA	NA	NA	NA	NA	NA	NA	NA	0.355982	NA	NA	0.790883	NA	NA	NA	NA	NA	NA	0.830292	NA	NA	NA
ENSG00000012660.13	ELOVL5	0.0551653	0.055923	0.130477	0.131505	NA	0.176757	0.173109	0.155929	0.251638	NA	0.0839935	0.213188	0.19844	0.099712	0.267085	0.302292	0.220987	0	0.0107915	NA	0.167794	NA	0.0560603	0.142462	0.139227	0.19792	0.149058	0.116178	0.160821	NA	0.0968022	0.186203	NA	0.298113	0.289871	0.212693	0.144295	NA	NA	0.187747	0.210426	NA	0.312309	0.0399887	0.102849	0.108672	NA	0
ENSG00000012779.10	ALOX5	0.592302	0.507247	0.513197	0.393254	0.391529	0.886371	0.231801	0.92535	0.247185	0.57255	0.504704	0.626759	0.71692	0.196423	0.203974	0.212331	0.526689	0.211556	0.21277	0.351454	0.0157852	0.155438	0.432627	0.209707	0.319419	0.365891	0.357505	0.297001	0.365108	0.198696	0.289209	0.305244	0.231358	0.520448	0.466634	0.242776	0.7297	0.310329	0.302891	0.459262	0.364034	0.205985	0.36765	0.216139	0.0657782	0.425249	0.233537	0.190476
ENSG00000012822.15	CALCOCO1	0.0304798	0.0204687	NA	0.0497381	NA	0.0457226	NA	NA	NA	NA	NA	NA	NA	NA	NA	NA	NA	NA	NA	NA	NA	NA	NA	0.0970039	0.0173345	0	NA	NA	NA	NA	NA	NA	NA	NA	NA	NA	NA	NA	NA	0.00504346	0.059203	NA	NA	NA	0.0111922	NA	NA	NA
ENSG00000012963.14	UBR7	0.193551	0.227982	0.226853	0.152864	0.134578	0.102703	0.0989595	0.0508328	0.137352	NA	0.00140277	NA	0	0.0980414	0.182014	0.170908	0.139297	0.00126342	0.113413	0.0748325	0.209223	0.233012	0.127239	0.126441	0.108491	0.197923	0.120928	0.0552178	0	0.0364784	0	0.187083	0.136561	0.0492837	0.164707	NA	0.182263	0.182368	0.148082	0.171338	0.202569	0.149767	0.141107	0.136654	NA	0.206788	NA	0.0596711
ENSG00000012983.11	MAP4K5	0.189216	0.17042	0.0815796	0.102664	0.0724065	0.156217	0.0421242	0.122856	0.164347	0.126246	0.18555	0.340939	0.189427	0.0253246	0.250078	0.203376	0.073659	0.0665246	0.159076	0.183044	0.233935	0.00843494	0.175264	0.236589	0.198662	0.0969948	0.17803	0.181165	0.189085	0.0570831	0.0384508	0.065694	0.0456281	0.22041	0.25429	0.20121	0.0703436	0.125346	0.173902	0.223052	0.213476	0.0466118	0.0301995	0.183757	0.276075	0.249624	0.0862105	0.0350186
ENSG00000013016.15	EHD3	0.142746	0.356771	NA	NA	NA	NA	NA	0.0292743	NA	0.081995	0.0366595	0.120046	0.123102	0.00190824	0.087092	NA	0.11041	0.0547281	NA	0.18235	0.0347648	NA	0.254941	NA	0.271978	0.86889	0.243508	0.136665	0.117456	NA	NA	0.223503	NA	0.295457	0.382848	NA	0.00854316	NA	0.337958	0.0803593	0.189325	0.102208	0.334767	0.149502	0.0801842	0.316507	0.131418	NA
ENSG00000013275.7	PSMC4	0.224697	0.0853471	0.136036	0.0343202	0.116799	0.124716	0.0467445	0	0.00315013	0.0523574	0.0626495	0.0681017	0.0962656	0.0244821	0.0111407	0.05531	0.0613892	0.0144157	0	0.139606	0.00798359	0.0258222	0.0572223	0.0531104	0.0375145	0.115252	0.03956	0.0892995	0.0192816	0	0.100502	0.0372348	0.210779	0.0641189	0.117818	0	0.154238	0.130543	0.0411355	0.110048	0.110274	NA	0.0597058	0.137056	0.178448	0.156871	0.104913	0.0313763
ENSG00000013288.8	MAN2B2	0.266405	0.322161	0.261108	0.242072	0.227423	0.185018	0.166587	0.265348	0.161011	0.0799485	0.17078	0.113135	0.16063	0.202262	0.188309	0.094146	0.152619	0.306888	0.258577	0.290657	0.222182	0.3847	0.254154	0.295331	0.210495	0.244196	0.209697	0.290197	0.216033	0.230697	0.49372	0.197792	0.237557	0.18626	0.291301	0.108981	0.250902	0.231219	0.176128	0.285714	0.273193	0.175211	0.114595	0.253445	0.0176235	0.223654	0.155035	0.22971
ENSG00000013293.5	SLC7A14	NA	0.367878	NA	NA	NA	NA	NA	NA	0.0909383	NA	NA	NA	NA	NA	NA	NA	0.0649077	NA	NA	0.177834	0.236642	NA	NA	NA	NA	NA	NA	NA	NA	NA	NA	NA	NA	NA	0.763649	0.386552	NA	0.475895	NA	NA	NA	NA	NA	NA	0.194081	NA	NA	0
ENSG00000013297.10	CLDN11	0.469091	0.346032	0.187163	2.21952	0.558512	0.366682	0.0799778	0.0342689	0.0629391	0.00284587	0.133855	0.11557	0.07043	0.0676344	0.0148434	0.0483241	0.053398	0	0.407075	0.176937	0.327538	0	0.0302896	0.125796	0.118737	0.225018	0.14068	0.172644	0.182049	0.175177	0.116926	NA	0.157295	0.785071	0.251477	0.0896408	0	0.0300427	0.204764	0.225146	0.337454	0.169996	0.140601	0.165277	0.106821	0.180911	NA	0.108631
ENSG00000013306.15	SLC25A39	0.507336	0.444361	0.40364	0.534078	0.472302	0.538648	0.417986	0.530895	0.521084	0.593172	0.601335	0.500965	0.525481	0.445713	0.465587	0.486109	0.510862	0.149827	0.510309	0.479179	0.395142	0.342849	0.481158	0.467498	0.464154	0.353713	0.465508	0.45914	0.454912	0.277732	0.40512	0.485544	0.468763	0.434633	0.508653	0.54832	0.422251	0.535695	0.456603	0.429979	0.450068	0.422317	0.444687	0.42081	0.441086	0.48253	0.482715	0.470707
ENSG00000013364.18	MVP	0.318177	0.371795	0.294227	0.29794	0.359423	0.0402053	0.229662	0.177553	0.168322	NA	0	0.158716	0.0708295	0.167403	0.19603	0.126882	0.00316458	0.0127939	0.0491334	0.295674	0.0308491	0.00346379	0.35076	0.292675	0.386274	0.0969269	0.354596	0.31495	0.279541	0	0.533647	0.275027	0.31727	0.320296	0.378902	0.417096	0.302325	0.244449	0.34504	0.259782	0.179223	0.3873	0.294068	0.303772	0.268705	0.314081	0.443534	0.388955
ENSG00000013374.15	NUB1	0.172712	0.15957	0.070503	0.115437	0.0907612	0.112775	0.0536488	0.0847792	0.0983868	0.0907108	0.114585	0.124409	0.117986	0.108001	0.0996765	0.114426	0.0896793	0	0.101047	0.183505	0.118198	0	0.145631	0.135695	0.085784	0.152713	0.112726	0.151168	0.101162	0.137727	0.0777104	0.10132	0.0924118	0.175531	0.291124	0.0924044	0.164046	0.130103	0.0918687	0.103115	0.18688	0.102534	0.133375	0.0977602	0.147573	0.337711	0.0950163	0.142545
ENSG00000013375.15	PGM3	0	0	0.178995	NA	NA	NA	NA	0.19792	0.154587	0.154912	0.178716	0.235925	0.0931433	0	NA	NA	0.226955	NA	NA	NA	NA	NA	0.17	0.164651	0.171221	0.175511	0.0592631	NA	NA	NA	NA	NA	NA	0.328045	NA	NA	0.202954	NA	NA	0.0335049	0.196376	0.128514	0.203577	NA	0.187719	0.151471	NA	NA
ENSG00000013392.7	RWDD2A	0.411796	0.348495	0.204787	0.0404653	0.32215	0.291873	0.0481565	0.175987	0.182593	0.202874	0.387454	0.201825	0.0121718	0.150096	0.126407	0.0895838	0.485722	0	0	0.315276	0.143275	0.170502	0.185723	0.241447	0.125361	0.11126	0.149593	0.0754107	0.141151	0.143792	0.199502	0.411302	0	0.130135	0.479556	0.0695691	0.305022	0.100693	0.0813041	0.246665	0.179924	0.118596	0.126493	0.110597	0.0919493	0.213023	0.0389417	0.00425596
ENSG00000013441.15	CLK1	0.107921	NA	0.000749667	NA	NA	0.125599	NA	NA	NA	0.0947418	NA	NA	NA	NA	NA	0.115403	NA	NA	NA	0.012291	0.0927974	NA	NA	0.0629327	NA	NA	0.0907325	0.0154302	NA	0.0843592	NA	NA	0	NA	0.0455631	0.0552447	0.00953692	NA	0	NA	NA	NA	0.00610329	NA	0.0916915	NA	NA	0.119902
ENSG00000013503.9	POLR3B	0.1652	0.195242	NA	0.118053	NA	0.0291617	NA	NA	NA	0.0376416	0.0518048	NA	NA	NA	NA	0	NA	NA	NA	0.146207	0.00705453	NA	0.157881	NA	0.122357	NA	0.146324	0.0959296	0.0257273	0	NA	0.0685264	NA	0.238992	0.189757	0.151171	NA	NA	NA	0.0841691	0.0479543	0.0272373	NA	0.109214	NA	0.021026	0.103011	NA
ENSG00000013523.9	ANGEL1	0.144596	0.147997	0.179939	0.169816	0.16849	0.118976	0.115456	0.0661105	0.172732	0.171499	0.0913357	0.145217	0.0800878	0.166439	0.0942154	0.0964399	0.103947	0	0.232985	0.16	0.210684	0.103342	0.184629	0.221967	0.124365	0.22613	0.190039	0.0726205	0.168387	0.186084	0.174607	0.18797	0.221573	0.217407	0.161316	0.153868	0.496178	0.226251	0.221446	0.324678	0.263837	0.234539	0.187075	0.0949041	0.229945	0.209473	0.147574	0.0983022
ENSG00000013561.17	RNF14	0.264753	0.244211	0.0712006	0.16887	0.165732	0.230101	0.0902749	0.0433599	0.0647589	0.00127555	0.0263027	0.105483	0.0710609	0.0973148	0.112918	0.0501527	0.115968	0	0.0806349	0.192026	0.257875	0.348518	0.182769	0.200913	0.176198	0.318203	0.193916	0.0622385	0.0159582	0.0991489	0.167704	0.236103	0.141045	NA	0.174928	0.106633	0.240442	0.14545	0.121696	0.254128	0.198895	0.262644	0.19495	0.28982	0.0618396	0.188424	0.120165	0.211925
ENSG00000013573.16	DDX11	2.85182	2.90307	2.56202	3.2705	2.76521	2.78649	2.54464	2.70216	2.64509	3.22818	3.3258	2.56103	2.61073	2.72613	2.61391	2.90876	2.86278	2.20323	2.51488	2.39479	0.749478	0.470075	2.76714	2.10917	2.99634	1.41932	2.88248	2.94769	2.9848	2.51254	2.33084	2.33266	6.64386	2.62197	2.81532	2.80631	2.17272	2.71399	2.57829	1.89241	1.92543	2.58093	2.0827	2.20263	0.891161	2.86556	3.23305	2.69694
ENSG00000013583.8	HEBP1	0.156462	0.0711342	NA	0.0855167	0.0900167	0.225973	0.0629165	0.0112177	0.062337	0.113261	0.0865263	0.0476471	NA	0.0483378	0.0971772	0.0751182	NA	0.688648	0.0587281	0.175459	0.195042	1.9509	0.165995	0.342703	0.251623	0.0918815	0.318941	0.0829076	0.0824611	NA	0.153633	0.150408	0.0407606	0	0.237122	0.197278	0.0962523	0.102419	0.0792611	0.13031	0.136059	0.165071	0.0733279	0.257741	0.0938051	0.0965132	0.114857	NA
ENSG00000013588.7	GPRC5A	NA	NA	0.549699	0	NA	NA	NA	NA	NA	NA	0.746774	NA	NA	NA	NA	NA	0	NA	NA	NA	0.131375	NA	NA	NA	NA	0.985744	0.109763	NA	0	NA	NA	0.0838213	NA	0	0.147296	NA	0.637414	NA	NA	NA	0.0929531	NA	0	NA	NA	0.176495	NA	0.731335
ENSG00000013725.14	CD6	NA	NA	0.372109	NA	NA	NA	1.21367	1.1594	0.394838	1.24091	1.29912	2.26583	1.64071	0.760194	1.24019	0.235084	0.128051	NA	0.251788	NA	NA	0.483002	NA	NA	NA	NA	NA	NA	NA	NA	NA	NA	NA	NA	NA	NA	0.387645	NA	NA	NA	NA	NA	0.312177	NA	0.380572	NA	NA	NA
ENSG00000013810.18	TACC3	0.413155	0.414046	0.477255	0.0725517	0.402271	0.43638	0.35529	0.574462	0.530992	0.40516	0.43883	0.40372	0.460396	0.481516	0.444407	0.446015	0.48618	0.235006	0.586732	0.575804	0.0164002	0.212722	0.512469	0.398352	0.536238	0.285365	0.571843	0.477725	0.455766	0.443234	0.901931	0.372684	0.52916	0.615471	0.488734	0.550931	0.72077	0.565067	0.636757	0.331821	0.39303	0.296638	0.509937	0.470265	NA	0.446394	0.511075	NA
ENSG00000014123.9	UFL1	0.149941	0.14476	0.0916766	0.11602	0.115224	0.100143	0.114955	0.126515	0.0410458	0.25958	0.122203	0.158827	0.127894	0.0196818	0.0229596	0.233686	0.125294	0.0229469	0.0877299	0.12766	0.0554247	0.109498	0.107656	0.16133	0.12265	0.0714117	0.102358	0.0552864	0.0827152	0.154269	0.159112	0.124161	0.0271713	0.151565	0.12099	0.0705752	0.106019	0.0652993	0.052128	0.0561073	0.137324	0.127992	0.128028	0.101202	NA	0.0494895	0	0.00472859
ENSG00000014138.8	POLA2	0.283867	0.30819	0.281613	0.233941	0.259937	0.293901	0.292849	0.38881	0.334433	0.309874	0.405258	0.353342	0.297227	0.367866	0.185916	0.303652	0.274843	0.198265	0.311182	0.158263	0.460496	0.297808	0.450733	0.296551	0.342665	0.300898	0.329143	0.3538	0.330181	0.089472	0.352922	0.30616	0.324183	0.336273	0.160838	0.234358	0.456672	0.329553	0.257677	0.301905	0.298288	0.284919	0.259997	0.338738	0.585216	0.217897	0.212661	0.176051
ENSG00000014164.6	ZC3H3	0.748883	1.12372	0.35411	0.390916	0.538029	0.230263	0.196219	0.152867	0.250532	0.149082	0.124561	0.192274	0.0902006	0.155286	0.164683	0.15421	0.0864485	0.167497	0.281138	0.690563	0.187328	0.367265	0.469069	0.644973	0.480213	0.27321	0.48328	0.383036	0.395297	1.34159	2.17922	0.764371	0.391778	0.233528	0.494562	0.325864	0.511434	0.210472	0.41916	0.167437	0.193024	6.64386	0.876971	0.643453	0.160511	0.305067	0.411797	0.361605
ENSG00000014216.15	CAPN1	0.0660657	0.046642	0.0472856	0.0835271	0.0372114	0.137049	0.0405648	0	0.120801	0.0233924	0.0356492	0.0284987	0.0461952	0.0624874	0.02677	0.020451	0.13321	0.258297	0.0101785	0.0260778	0.024983	0.0631881	0.0454909	0.0991474	0.0595417	0.0340296	0.0575925	0.147957	0	0.0145355	0.077877	0.0425144	0.0409114	0.119041	0.0377656	0.049874	0.0680036	0.0248242	0.0232507	0.0106979	0.064132	0.0160382	0.0415941	0.0861959	0.0874864	0.0131022	0.0300734	0.0397621
ENSG00000014257.15	ACPP	0.302499	0.322835	0.284929	0	0.0541836	0	NA	0	3.42577	NA	NA	2.58556	0.870039	0.45473	0.578319	2.32252	NA	NA	2.18864	NA	6.64386	NA	0.406501	NA	NA	0.227239	NA	0	0	NA	0.0784516	0.240957	NA	0	0.663213	NA	NA	0.812276	0.505899	0.333268	0.435225	NA	0.274176	0.15376	0.0486285	0.172968	NA	NA
ENSG00000014641.17	MDH1	0.567215	0.662838	0.139083	0.175101	0.116824	0.305879	0	0.0484472	0.0951014	0.0800913	0.0665933	0	NA	0.125404	0.0778063	0.092628	0.0772271	0	0	0.586575	0.171229	0.10326	0.150658	0	0.122154	0.214465	0.00558482	0.0843539	0.0698749	NA	0	0.059493	0.232257	0.164871	0.192598	0.0209448	0.0654633	0.0757299	0.0425538	0.156175	0.182836	0.13652	0.176656	0.210572	0.0275114	0.20994	0.0512102	0.0651517
ENSG00000014824.13	SLC30A9	0.0494097	0.11154	0.105535	0.207611	0.136775	0.106429	0.212734	0.333606	0.272609	0.0306573	0.166491	0.22792	0.22447	0.213966	0.203192	0.353524	0.272657	0.245754	0.164	0.0580631	0.229579	0.189487	0.100994	0.128143	0.082623	0.105757	0.101392	0.198013	0.191337	0.0570333	0.148222	0.222017	0.099105	0.185727	0.0686437	0.0608157	0.124724	0.12715	0.146106	0.0877742	0.0739611	0.0545607	0.0564484	NA	0.165355	0.122194	0.145282	0.0644732
ENSG00000014914.20	MTMR11	0.355691	0.475141	0.147278	0.0824577	0.2121	0.142479	0.0326	0.115311	0.148627	0.226237	0.194272	0.227303	0.0788091	0.0897173	0.0409621	0.0906541	0.132551	0.10625	0.261689	0.332136	0.127209	0	0.19382	0.0789347	0.17364	0.159586	0.15809	0.163751	0.380563	0.0224393	0.416379	0.369255	0.166107	0.329861	0.178499	0.151119	1.28417	0.052555	0.154691	0.268328	0.215879	0.0904479	0.323967	0.248373	0.129454	0.392118	0.209606	0.192008
ENSG00000014919.12	COX15	0.171916	0.211273	0.111039	0.17264	0.042088	0.223547	0.0743099	0.127271	0.182278	0.164421	0.0894059	0.122787	0.0468982	0.0277867	0.0580911	0.164721	0.112683	0.0323287	0.142156	0.110599	0.134635	0.0373249	0.172805	0.231937	0.156437	0.249289	0.130521	0.0215585	0.176244	0.0421153	0.242252	0.203046	0.0975249	0.168582	0.173007	0.0944057	0.21083	0.087745	0.127348	0.251559	0.169205	0.0961493	0.127834	0.198962	0.0477389	0.106873	0.0769534	0.0742049
ENSG00000015133.18	CCDC88C	0.409083	0.296114	0.0896449	0.111974	0.102152	0.162139	0.095675	0.472164	0.0504379	0.213508	0.191702	0.271231	0.245115	0.20915	0.00221427	0.0909511	0	0.252969	0.0574009	0.454131	0.554805	0.0445282	0.259581	0.123872	0.212427	0.0836682	0.409762	0.18585	0.628908	NA	0.427121	0.0729167	0.140112	0.254677	0.523099	0.230662	0.0269374	0.133238	0.255191	0.210978	0.235078	NA	0.0991912	0.0298188	0.47909	0.315248	0.134779	NA
ENSG00000015153.14	YAF2	0.153409	0.118589	NA	0.110651	0.126619	0.176122	0.0355621	NA	NA	NA	NA	NA	NA	NA	NA	NA	NA	0.0195105	NA	0.0131057	0.247099	0.0292739	0.167	NA	0.152967	0.217918	0.10019	NA	NA	NA	0.211952	0.158511	NA	NA	0.200613	0.0477875	NA	NA	0.0413767	0.22145	0.274439	NA	0.14936	0.0812083	0.263221	NA	NA	NA
ENSG00000015171.19	ZMYND11	NA	NA	NA	NA	NA	0.038085	NA	NA	NA	0.000148607	NA	NA	NA	NA	0.0321367	NA	NA	NA	0.0135658	NA	NA	NA	NA	NA	0.130555	0	0.0135351	0.0175812	NA	NA	0	0.00664026	NA	0.0154239	0.00924718	0.00683851	NA	NA	NA	0.0127329	0.0297392	0.0084492	NA	NA	0.0531006	0.0129461	NA	NA
ENSG00000015413.9	DPEP1	0.0327215	0.0849467	1.04123	0	0	0	NA	NA	NA	0	0	0.0280996	NA	NA	0	NA	NA	0.315415	0.197731	0.464865	0.939131	2.32181	0	0	0	0	0	0.346873	NA	0.32829	0.0580311	0.271773	0.460442	NA	0.546751	0.406054	0.363049	NA	2.18899	0.047403	0.305779	0.295552	1.6473	0.552053	0.382171	0.884005	0.712884	0.740246
ENSG00000015475.18	BID	0.179825	0.149458	0.149863	0.169132	0.102654	0.182435	0.169639	0.107046	0.118501	0.148324	0.184825	0.142632	0.205491	0.0775572	0.0727987	0.16674	0.159122	0.111915	0.0641653	0.2008	0.174774	0.165968	0.162031	0.205789	0.234975	0.100486	0.107946	0.0722546	0.114586	0.0646043	0.112455	0.176442	0.0129757	0.131985	0.247252	0.0740788	0.104025	0.115462	0.195114	0.124956	0.210406	0.169359	0.213154	0.0908388	0.151454	0.155693	0.127303	0.111404
ENSG00000015479.18	MATR3	0.174772	0.115732	NA	0.199558	NA	NA	NA	NA	NA	NA	NA	NA	NA	NA	NA	NA	NA	NA	NA	NA	NA	NA	NA	0.221076	NA	0.225488	NA	NA	NA	NA	NA	NA	NA	NA	0.132049	0.132031	NA	0.0770891	NA	0.103769	0.140246	NA	NA	NA	NA	NA	NA	NA
ENSG00000015520.14	NPC1L1	3.23616	NA	0	0.50791	0.384238	0.136887	NA	NA	NA	NA	0	NA	0	NA	NA	0	NA	NA	NA	0.608623	NA	NA	0.399695	NA	0.288875	1.11294	0.279393	NA	0	2.04995	0.203847	0.0379196	NA	NA	NA	0	0.371838	NA	0.0911198	NA	NA	NA	NA	0	NA	NA	NA	NA
ENSG00000015532.9	XYLT2	0.0402862	0.0717976	0.116823	0.176395	0.0641015	0.150645	0.0772157	0.0716586	0.0918611	0.0938346	0.103569	0.0759733	0.0722738	0.068746	0.100551	0.0605121	0.0663668	0	0.0253585	0.12914	0.104867	0.0987234	0.251197	0.155284	0.139967	0.12106	0.113838	0.0979753	0.113995	0.199344	0.227261	0.175909	0.114102	0.248137	0.102943	0.103469	0.0880858	0.138615	0.136042	0.149409	0.149472	0.0770588	0.00825242	NA	0.183424	0.0883896	0.0982719	0.101533
ENSG00000015592.16	STMN4	0.16033	0	NA	0.476196	NA	0.0361537	0.892227	0.426814	0.945569	0	0.280831	0.497864	0.362337	1.15372	0.946872	1.2439	1.35936	1.96479	2.32889	0.0203539	NA	0	0	0.161112	0.166773	0	0.0816082	NA	NA	NA	NA	0	6.64386	0.353921	0.651384	0	NA	NA	0	0.0387014	NA	0.0492101	NA	0.164564	0.0107502	NA	0.301694	NA
ENSG00000015676.17	NUDCD3	0.197973	0.186376	0.0611394	0.154842	0.168197	0.153026	0.0718596	0.118856	0.0729653	0.131113	0.141797	0.0398822	0	0.00970057	0.0700188	0.0862465	0.0629279	0.141188	0.0754252	0.215626	0.13127	0.177157	0.160726	0.166709	0.163137	0.19113	0.167326	0.107332	0.111654	0.160014	0.184476	0.145403	0.167882	0.15829	0.180063	0.135492	0.121342	0.21751	0.216888	0.136113	0.151573	0.146196	0.175201	0.140576	0.116166	0.243674	0.148665	0.202445
ENSG00000016082.14	ISL1	NA	NA	NA	NA	NA	NA	NA	NA	NA	NA	NA	NA	NA	NA	NA	NA	NA	NA	NA	NA	NA	NA	NA	NA	NA	NA	NA	NA	NA	NA	NA	0.167646	NA	NA	NA	NA	NA	NA	NA	NA	0.336183	NA	NA	NA	NA	0.768107	NA	NA
ENSG00000016391.10	CHDH	0.323944	0.15072	0.342876	0.257046	0.221062	0.250347	0.144349	0.169935	0.455325	0.31207	0.240977	0.198664	0.271536	0.244776	0.492374	0.306778	0.230002	0.223764	0.0898438	NA	0.283887	0.269719	0.256678	0.0878052	0.289392	0.202202	0.219251	0.2871	0.43167	0.0804988	0.0957229	0.127403	0.0914892	0.323496	0.533929	0.35186	0.187692	0.156892	0.243623	0.247281	0.0676108	0.207412	0.169521	0.146765	0.214357	0.452224	0.313813	0.339467
ENSG00000016402.13	IL20RA	0.250762	0.362687	0.0242378	NA	NA	6.64386	0.385096	1.01401	0.496098	NA	0.08337	1.27531	1.09408	0.042357	0.185395	0.427424	1.16963	NA	0.150193	1.95494	0.0175331	NA	NA	1.77053	0.0629489	0.417053	0.0325947	0.710325	0.525727	NA	0.339452	1.45122	0.463585	0.421467	0.110312	NA	0.32726	0	0.403587	0.341111	0.239182	1.14196	NA	0.224786	0.201022	NA	NA	0
ENSG00000016490.15	CLCA1	NA	NA	NA	NA	NA	NA	NA	NA	NA	NA	NA	NA	NA	NA	NA	NA	NA	NA	NA	NA	NA	NA	NA	NA	NA	NA	NA	NA	NA	NA	NA	NA	NA	NA	NA	NA	NA	NA	NA	NA	NA	NA	NA	NA	1.0916	NA	NA	NA
ENSG00000016602.9	CLCA4	NA	NA	0	0.0520718	0	NA	0.502084	0.227111	0.388877	NA	0.148573	0.677657	0.183989	0.638781	0.795089	0.46971	0.281908	0.15012	0.625537	0	NA	NA	NA	0.161245	NA	0.293443	NA	NA	NA	NA	NA	NA	NA	NA	NA	NA	NA	NA	0.197982	0.471507	0.111097	NA	0.157622	NA	0.237825	NA	NA	NA
ENSG00000016864.18	GLT8D1	0.0131655	0.0662833	NA	0.0319963	0.0454554	0.0490614	NA	NA	0.134493	NA	NA	NA	0.0866966	NA	NA	0.0921321	0.111813	0.034033	NA	0.0116494	0.0810966	0.205743	0.0632339	0	NA	0.00623884	NA	0.0585308	0	NA	NA	0.00252893	0.0447567	0.0548142	NA	NA	0.0774809	0.0605907	NA	0	NA	NA	NA	0.0230833	NA	0.0467115	NA	NA
ENSG00000017260.19	ATP2C1	0.0289292	0.0630685	0.0378293	0.0175906	0.0123138	0.124479	0.0611257	0.0607029	0.0493304	0	0.0803116	0.0261865	0.114694	0.0758134	0.0494076	0.081976	0.190447	0	0.134409	NA	0.162787	0.0303093	0.0773326	0.176625	0.096247	0.152491	0.0507474	NA	0.0219675	0	0.242217	0.0296836	0	0.0833946	0.0645729	0.0475152	0.186443	NA	0.0486018	0.150077	0.0634767	0.226312	0.243651	0.138408	0.113626	0.262381	0.0175404	0
ENSG00000017427.15	IGF1	NA	NA	NA	0.00541543	NA	0.0294938	NA	NA	1.03073	NA	NA	NA	NA	NA	NA	NA	NA	NA	NA	0.0703738	NA	NA	NA	0	0.0610116	0	0	NA	0	NA	NA	0	NA	0.0210681	0.0367721	NA	NA	0	NA	NA	NA	NA	0.107513	NA	0.467301	0	NA	NA
ENSG00000017797.12	RALBP1	0.0720497	0.00748462	0.0374901	0.0420273	NA	0.119686	0.0861525	0	0.146185	0.0603631	0.0717842	0.0797832	0.179548	0.0934491	0.0323797	0.0246318	0.192804	0	0.0389628	0.0200307	0.0552839	0.0178684	0	0.0487594	0.013308	0.170921	0.147978	0.0335226	0.103814	0.0887432	0.097415	0.0754332	0.0820955	0.0544506	0.178803	0.0470212	0.134303	0.0575543	0.0898368	0.0282282	0.0873149	0.0404723	0.0127239	0.0303846	0.102995	0.143554	0	0.0046854
ENSG00000018189.12	RUFY3	0.275152	0.314214	0.068798	0.254012	0.247366	0.268856	NA	NA	0.178708	NA	0.0204707	NA	0.00381083	NA	NA	NA	0.0674972	NA	NA	0.343438	0.635575	0.0870737	0.141519	0.270178	0.167375	0.276382	0.346453	0.277431	0.303007	0.0505476	0.212415	0.23693	0.13477	0.356339	0.324959	0.13799	0.224053	0.121393	0.0996932	0.0949707	0.172476	0.213468	0.306422	0.208941	0.310447	0.148887	0.125711	0.202637
ENSG00000018236.14	CNTN1	0.228403	0.174375	0.36124	0.41509	NA	0.350451	NA	NA	0.20242	0.432918	0.346407	0.0255779	NA	0.0163769	NA	NA	0.0455556	NA	0.0774712	0.0721201	0.239893	NA	0.0962511	0.250948	0.155697	1.70914	0.178273	0.899952	NA	0	0.230917	0.167838	NA	NA	0.150515	0.343564	NA	NA	0.563649	2.71628	2.46223	0.376037	0.296213	0.323371	0.270079	0.398071	NA	NA
ENSG00000018280.16	SLC11A1	0.635031	0.576131	0.473626	0.335701	0.691027	0.404687	0.287438	0.23398	0.500329	0.204504	0.32417	0.641744	0.253895	0.398259	0.348476	0.39481	0.187891	0	0.458138	0.634748	0	0	0.621052	0.56999	0.475116	0.49333	0.559931	0.468294	0.437774	0.510252	0.629555	0.462125	0.237185	0.540683	0.69155	0.621507	0.367226	0.340418	0.43828	0.597676	0.418375	0.584621	0.871688	0.512405	0.485546	0.310658	0.581585	0.394561
ENSG00000018408.14	WWTR1	0.0608727	0.0853365	NA	0.0349681	0	NA	0	NA	0.0554175	0	NA	0.0514575	NA	0	NA	NA	0.142621	NA	NA	0.0663678	0.0635948	NA	NA	NA	0.038322	NA	0.0948765	0.0405803	0.0719277	NA	NA	0	NA	0.152067	0.0559369	NA	NA	0	NA	NA	NA	0.0376349	0.0472989	NA	0.141337	0.129049	NA	0.059384
ENSG00000018510.13	AGPS	0.262078	0.137136	0.144945	0.209132	0.0554258	0.119057	0.0580174	0.124923	0.0510105	0.153181	0.231669	0.0580655	0.0759641	0.124803	0.0874836	0.185518	0.154127	0.228446	0.156917	0.230832	0.253789	0.28668	0.119025	0.181999	0.104655	0.188477	0.125262	0.216596	0.122312	0.121204	0	0.127016	0.107631	0.177621	0.227808	0.249082	0.101917	0.101435	0.161281	0.268137	0.183094	0.196656	0.315026	0.00830416	0.269786	0.110393	0.106037	0.0201307
ENSG00000018625.14	ATP1A2	0.234252	0.156383	0.0599998	0.430871	0.144942	0.215829	NA	NA	0.0209505	0	NA	NA	0.125769	NA	0.0662997	0.00310341	0.103239	NA	NA	0.0431379	NA	NA	0.257794	0.135914	0.40814	0.0433218	0.446594	0.250778	0.274661	NA	NA	0.0166722	NA	NA	0.142073	0.676616	0.0493077	NA	NA	0.0773837	0.0149925	NA	0.193203	0.321279	0.15252	0.114956	0.0717567	NA
ENSG00000018699.11	TTC27	0.193883	0.203077	0.102926	0.250624	0.185658	0.168703	0.210518	0.308507	0.487728	0.203075	0.301475	0.288919	0.198157	0.385745	0.273535	0.306421	0.283318	0.297537	0.545143	0.211786	0.526127	0.372831	0.20187	0.206833	0.32341	0.235638	0.212883	0.221147	0.237254	0.153602	0.134248	0.225045	0.253959	0.311048	0.142865	0.163809	0.316417	0.232056	0.143013	0.182074	0.152005	0.131923	0.186099	0.178159	0.160515	0.180891	0.170696	0.111073
ENSG00000018869.16	ZNF582	0.0718009	0.0369709	0.30601	0.265568	0.0874314	0.190738	0.228158	0.0912263	0.125252	0.137729	0.130585	0.143795	0.0481475	0.124011	0.102438	0.155164	0.253855	0.00971933	0	0.101859	0.0872365	0.415909	0.0452142	0.0698962	0.0659179	0.165104	0.105534	0.22989	0.217839	0.0165313	1.36556	0.124976	0.0135082	0.0570072	0.164853	0.106016	0.258195	0.281471	0.105909	0.220582	0.130517	0.292894	0.128177	0	0.164086	0.168565	0.165447	0.00400793
ENSG00000019102.11	VSIG2	0.405899	0.445773	0.135067	0.4645	0.346781	0.42636	0.346092	0.363274	0.540194	0	0.0251813	0.524487	0.607845	0.53607	0.164182	0.294203	0.30331	0.278087	0.151275	0.410137	0.353567	0	0.288402	0.415406	0.614999	0.63801	0.547539	0.441579	0.323371	0.261366	0.00434404	0.426097	0.872485	1.04043	0.545835	0.0649559	0	0.225887	0.554833	0.359322	0.486737	6.64386	0.32761	0.34104	0.0968821	0.452707	0.297413	0.497697
ENSG00000019144.18	PHLDB1	0.0841332	0.120543	NA	0.0671365	0	0.0450503	0.0287937	NA	0.000850815	0.322541	0.316683	NA	NA	0.00737011	NA	NA	NA	NA	0.0218234	0.0935948	0.101099	NA	0.0577591	0.0822207	0.0198547	0.0348419	0.0525884	0.0553035	0	0	0	0.0906719	NA	0.0485384	0.0149827	NA	0.0354738	0.0751428	0.066632	0.0687276	0.0187357	0.00982029	0.144054	0.00333288	NA	0.109493	0.0334012	NA
ENSG00000019169.10	MARCO	1.64317	1.19803	1.08217	6.64386	6.64386	1.85358	0	0.159207	0.0290902	0	0	0	0	0.0400691	0	0	0	0	0	1.89395	0	0	0.767818	6.64386	6.64386	0.721342	1.04728	6.64386	0.873745	0	NA	1.64884	1.23642	1.34547	1.66426	0.0527172	0.183549	0.124761	0	1.89666	1.33127	1.21463	1.41738	6.64386	0	0.922085	0	0
ENSG00000019186.9	CYP24A1	NA	NA	NA	NA	NA	NA	2.32046	3.79753	6.64386	0	NA	1.77536	2.54472	0.31137	1.19469	4.5333	0	0	0	1.05724	6.64386	NA	NA	NA	NA	1.94072	NA	NA	NA	0.402823	NA	2.13635	6.64386	NA	NA	NA	NA	1.50762	2.80129	0.702527	0.916583	6.64386	NA	NA	NA	0.134582	0	0.512442
ENSG00000019485.13	PRDM11	0.14999	0.11992	0.0202769	0.107312	0.0817192	0.201168	0.122394	0.0669895	0.110556	0.0270329	0.0482412	0.0552896	0	0.051896	0.04518	0.161369	0.186902	0	0	0.0381061	0	NA	0.0294318	0.100557	0.0011034	0.0524267	0.0395773	0.0200913	0.10594	0	0.0961915	0.0533342	0	0.131552	0.118348	0.00850213	0.06912	NA	0.00728747	0.0852969	0.101358	0	0	0.0387717	0.112681	0.367175	0.0169678	0.0128347
ENSG00000019505.7	SYT13	NA	NA	NA	NA	NA	NA	NA	NA	0.0148657	0.210869	0.170356	0.0111191	0.0818811	0.0143329	NA	0.0324304	NA	NA	NA	0	NA	NA	0.170986	0.678956	0.304602	NA	0.342645	0.271638	1.45159	0.742752	0.796185	0	1.18049	NA	0	NA	0	NA	0.602319	6.64386	2.63184	0.485004	NA	0.770737	NA	2.51049	0.312536	NA
ENSG00000019549.9	SNAI2	NA	NA	NA	NA	NA	NA	NA	NA	NA	NA	NA	NA	NA	NA	NA	NA	NA	NA	NA	NA	NA	NA	NA	NA	NA	NA	NA	NA	NA	NA	NA	NA	NA	NA	NA	NA	0.305979	NA	NA	NA	NA	NA	NA	NA	NA	NA	NA	NA
ENSG00000019582.14	CD74	NA	NA	NA	NA	0	NA	NA	NA	NA	NA	NA	NA	NA	NA	NA	NA	NA	NA	NA	0.0855114	NA	NA	0.0827171	0.0172253	NA	NA	NA	NA	NA	NA	NA	NA	NA	NA	0.0813324	NA	NA	NA	NA	NA	NA	NA	NA	NA	NA	NA	NA	NA
ENSG00000019991.15	HGF	0.157156	0.252612	NA	NA	NA	0.128075	NA	NA	NA	NA	NA	NA	NA	NA	NA	NA	NA	NA	NA	NA	NA	NA	0	0	0	NA	0.0186054	0	NA	NA	NA	NA	NA	0.154676	0	NA	NA	NA	NA	0	NA	NA	NA	NA	NA	0.173436	NA	0
ENSG00000019995.6	ZRANB1	NA	NA	NA	NA	0.0499588	0.0323049	NA	0.0137893	NA	NA	0.0554075	0.0247469	NA	NA	NA	NA	NA	NA	NA	NA	0.116969	NA	0.0583101	0.0119965	0	0.153871	NA	0	0.0636144	NA	NA	0.0127343	NA	0.230597	0.00919024	NA	NA	0.0333427	NA	0.0256245	0.306811	NA	NA	0.101154	NA	0	NA	NA
ENSG00000020129.15	NCDN	0.102592	NA	NA	NA	NA	0	NA	NA	NA	NA	0.270541	NA	NA	NA	NA	NA	0.0782304	NA	0	NA	NA	NA	NA	0	0	NA	0.0914281	NA	NA	NA	NA	NA	0	NA	0.0607932	NA	NA	NA	0	NA	NA	NA	NA	0.022228	NA	NA	NA	NA
ENSG00000020181.17	ADGRA2	0.0474714	0.0440663	0	0.0747339	0	0.16936	0	NA	0.119243	0	0	NA	0.0180289	0.00391499	0	0.00827711	0.113796	0	0	0.0351495	0.210205	0	0	0.0636158	0.113721	0.136613	0.055976	0.0419692	0.0612976	0	0	NA	0.0228023	0.0119836	0	0.0022355	0.19567	0.0853056	0.00467572	0.0741613	0.0886585	0.00832349	0.0309783	0	0.117607	0.0339528	0.141281	0.00224066
ENSG00000020256.19	ZFP64	0.249979	0.192037	0.0451662	0.135453	0.160555	0.190377	0.33316	0.217479	0.0846382	0.0985298	0.118931	0.169181	0.121963	0.231327	0.0239125	0.16673	0.173861	0.0287399	0.177086	0.180272	0.17826	0.132517	0.246487	0.152736	0.10021	0.0822324	0.165142	0.151844	0.213774	0.114139	0.0347184	0.252466	0.120101	0.256337	0.163714	0.084468	0.119975	0.151203	0.0305286	0.125002	0.126772	0.115169	0.121802	0.133451	0.0725188	0.094375	0.0642156	0.134679
ENSG00000020426.10	MNAT1	NA	NA	NA	0.237377	NA	0.213578	0.000892599	NA	NA	NA	NA	NA	NA	NA	NA	NA	NA	NA	NA	NA	NA	NA	0.0443053	NA	NA	NA	0.162546	0.20378	NA	NA	NA	NA	NA	0.0258399	NA	NA	NA	NA	NA	NA	NA	NA	NA	NA	0.0736821	NA	NA	NA
ENSG00000020577.13	SAMD4A	NA	0.0494829	NA	NA	0	NA	NA	NA	NA	0.108442	0.0505653	NA	NA	NA	0.0520709	NA	NA	NA	NA	NA	NA	NA	NA	0.0396798	0	0.0516785	0.0772502	0	0.129574	NA	NA	NA	NA	NA	NA	NA	NA	NA	NA	NA	NA	NA	NA	NA	0.206622	0.155838	NA	NA
ENSG00000020633.18	RUNX3	NA	0	NA	0	NA	0.24093	NA	NA	NA	NA	NA	NA	NA	NA	NA	NA	NA	NA	NA	0.0460208	NA	NA	NA	NA	NA	NA	0.0340625	NA	NA	NA	NA	0.0362556	0.0746856	0	NA	NA	NA	NA	NA	NA	NA	NA	NA	NA	0.267814	0	NA	NA
ENSG00000020922.12	MRE11	0.398412	0.487024	0.324806	0.348583	0.380871	0.354128	0.249715	0.293781	0.244006	0.477838	0.557136	0.269356	0.271508	0.341796	0.217583	0.27306	0.296242	0.319924	0.361541	0.397076	0.254823	0.25852	0.410477	0.388844	0.467874	0.293986	0.422001	0.409064	0.36173	0.243262	0.415368	0.468559	0.419822	0.186667	0.539441	0.511267	0.512377	0.2628	0.411726	0.397457	0.423215	0.413437	0.461259	0.443934	0.269997	0.380404	0.489754	0.46553
ENSG00000021300.13	PLEKHB1	0.295565	0.282686	0.275031	0.317085	0.2581	0.152547	0.39222	0.230135	0.334125	0.231584	0.432491	0.455544	0.198122	0.388791	0.396428	0.229471	0.417277	0.104978	0.326103	0.280608	0	0.533138	0.432102	0.321604	0.421246	0.358502	0.278502	0.317326	0.132991	0.189284	0	0.40735	0.359491	0.340165	0.313203	0.620374	0.598333	0.525151	0.551994	0.892621	0.583323	0.350079	0.178654	0.397905	0.540701	0.556721	0.120289	0.257181
ENSG00000021355.12	SERPINB1	0.0717945	0.256689	0.222541	0.144785	NA	0.149004	0.171126	0.16945	0.239337	0.436529	0.451375	0.286544	0.236044	0.0438739	0.199503	0.127607	0.250711	0	0.0826389	0.222684	0.260073	1.19038	0.118277	NA	0.0901554	0.282598	0.0289989	0.154327	0.0410689	NA	NA	0.0415253	0.187244	0.129753	0.0336047	NA	0.0898242	0.195469	0.141722	0.141224	0.0459837	NA	0.0149628	NA	0.135317	0.172369	0	NA
ENSG00000021461.16	CYP3A43	0.171915	0.412065	NA	NA	NA	0	0	0.0073668	0	0.0238978	0.172922	NA	0.0269725	NA	NA	0	0	NA	NA	0.205011	NA	NA	NA	0.353143	0.0300084	NA	0.14812	0.501264	NA	NA	0	0.573318	0	0.540804	0.243957	0.248373	NA	0	0	0.22829	0.291451	0.108943	0.00287998	1.34552	NA	0	0	NA
ENSG00000021488.12	SLC7A9	1.15657	1.08073	1.13493	1.12518	1.25203	1.12422	0.973454	6.64386	1.12927	4.35973	1.30818	1.56012	1.22525	0.886727	0.922574	4.46414	1.94033	1.31439	1.96735	0.944055	1.26985	NA	1.26131	1.82154	1.79831	1.28557	1.07931	0.829235	0.70969	0.568976	0.362182	1.24147	6.64386	0.762654	1.61173	1.43944	0.613948	0.990648	1.1447	3.78639	1.29914	0.199972	0.844352	0.8835	0.730599	1.26244	0.99706	1.20626
ENSG00000021574.11	SPAST	0.13246	0.210029	0.108263	0.106509	0.141617	0.18764	0	0	0.126157	0.0987137	0.0904237	0.272334	0.0577472	0	0	0.226397	0.0808767	0	0	0.247793	0.17617	0.0684479	0.193051	0.215536	0.251611	0.216636	0.0167143	0.156057	0.0183142	0.221219	0.0772981	0.213036	0.0709318	0.169291	0.123281	0.116048	0.135835	0.214269	0.112996	0.0639714	0.219741	0.170053	0.241627	0	0.196124	0.191042	0.0460503	0.0950985
ENSG00000021645.18	NRXN3	NA	NA	0	0.321391	0.210183	0.382679	NA	NA	0	NA	NA	NA	NA	0.20542	NA	NA	NA	0.501347	NA	NA	6.64386	NA	0.0905498	NA	0.362317	NA	0.389457	NA	NA	NA	NA	NA	NA	NA	NA	NA	NA	NA	NA	NA	NA	NA	0	NA	NA	NA	NA	NA
ENSG00000021762.19	OSBPL5	0.24405	0.248648	0.259284	0.294826	0.248367	0.250931	0.218212	0.16217	0.156203	0.463922	0.323263	0.246799	0.223149	0.260795	0.213421	0.191234	0.205479	0.18895	0.184163	0.24145	0.228018	0.0109562	0.312812	0.282828	0.287667	0.267395	0.262457	0.189865	0.214827	0.208549	0.256933	0.276062	0.312378	0.229518	0.204559	0.247884	0.247517	0.261354	0.256567	0.260807	0.264091	0.237274	0.269624	0.253339	0.177891	0.295672	0.216217	0.246981
ENSG00000021776.10	AQR	0.075573	0.0944228	0.0597663	0.139988	0.0498798	0.173964	0.0452568	0.113426	0.224939	0.0106069	0	0.0798315	0.0876269	NA	0.00985988	0.0471215	0.0641531	0.0362657	0.0959424	0.0766675	0.055393	0.08511	0.0524739	0.0298444	0.0122411	0.0986054	0.0599364	0.0516688	0.1079	NA	0.00116314	0.140777	0.0959241	0.127162	0.167116	0.0574066	0.107289	0	0.0761052	0.208298	0.118215	0.0529189	0.0905984	0.0434525	0.104648	0.115648	0.0641413	0.103931
ENSG00000021826.14	CPS1	0.705486	0.239265	0.136751	0.487702	0.212114	0.343966	0.342599	0.209848	0.350405	0.281148	0.31987	0.376386	0.253929	0.213477	0.0514587	0.273539	0.548016	0.0444217	0.490147	0.663172	0.50061	0.673376	0.383688	0.409075	0.391323	0.586755	0.400004	0.390647	0.33488	0	0.179183	0.471894	0.213547	0.553401	0.313659	0.354538	0.4406	0.196765	0.588483	0.355179	0.475484	0.343881	1.54749	0.747788	0.0972909	0.408344	0.212652	0.254066
ENSG00000021852.12	C8B	NA	NA	NA	NA	NA	NA	NA	NA	NA	NA	NA	NA	NA	NA	NA	NA	NA	NA	NA	NA	NA	NA	NA	NA	NA	NA	NA	NA	NA	NA	0.300493	0.642795	NA	NA	NA	NA	NA	NA	NA	NA	NA	NA	NA	NA	0.280826	NA	NA	NA
ENSG00000022277.12	RTFDC1	0.107269	0.113406	NA	0.0415617	0.0567086	0.122796	0	0.0301503	NA	0.0582084	0.0140041	0.0577468	0.0870108	NA	NA	0.101316	0	0	0	0.125267	0.0362968	0.00310103	NA	0.111656	0.0208197	0.166988	NA	0.00963185	NA	0	0.088804	0.0934105	0.0824839	NA	0.0909036	0.0687573	0.180512	0.366498	0.108973	0.154216	0.162319	0.0691004	0.0519307	0.12548	NA	0.0916897	0.0511242	0.0635323
ENSG00000022355.16	GABRA1	NA	NA	NA	NA	NA	NA	NA	NA	0.0303722	NA	NA	0	NA	NA	NA	NA	NA	NA	NA	NA	NA	NA	NA	NA	NA	NA	NA	NA	NA	NA	NA	NA	NA	NA	NA	NA	NA	NA	NA	NA	NA	NA	NA	NA	NA	NA	NA	NA
ENSG00000022556.15	NLRP2	6.64386	6.64386	1.88153	6.64386	2.82295	1.49362	1.9204	6.64386	6.64386	6.64386	6.64386	6.64386	6.64386	3.77708	2.65463	6.64386	6.64386	5.53281	6.64386	3.16291	NA	6.64386	6.64386	6.64386	6.64386	6.64386	6.64386	1.21112	1.2736	6.64386	0.856516	6.64386	6.64386	NA	4.62977	0.699008	6.64386	2.76852	6.64386	4.2336	4.44339	6.64386	6.64386	6.64386	0.30828	6.64386	0.607847	4.00114
ENSG00000022567.9	SLC45A4	0.315085	0.385078	0.192194	0.113256	0.0731497	0.121767	0.161616	0.126619	0.0992335	0.0745887	0.125193	0.12529	0.0819207	0.0856248	0.126811	0.0996075	0.0855813	0.0331747	0.118363	0.310711	0.121964	0.268219	0.18877	0.169643	0.180254	1.12758	0.162804	0.189096	0.173503	0.14097	0.179921	0.231019	0.194152	0.190738	0.276294	0.18995	0.0672917	0.157421	0.211943	0.288782	0.254166	0.180562	0.243633	0.118456	0.0596919	0.206265	0.108675	0.322443
ENSG00000022840.15	RNF10	0.0863595	0.0871623	0.06404	0.0842223	0.0868138	0.143939	0.032761	0.0711246	0.0506114	0.0568319	0.156057	0.106519	0.0294985	0.0897966	0.0589118	0.0242169	0.0718228	0.00783435	0.0692728	0.101735	0.04813	0.0534894	0.0620326	0.0555576	0.083333	0.089059	0.082063	0.0473806	0.0955631	0	0.049923	0.124694	0.108845	0.109092	0.0746376	0.0406465	0.0846226	0.0767369	0.0771986	0.105822	0.0783792	0.150991	0.0681814	0.108537	0.0834364	0.111044	0.0767272	0.0475901
ENSG00000022976.15	ZNF839	0.0834331	0.141431	0.0712881	0.268892	0	0.161314	0.203774	0.210879	0.199047	0.285674	0.398888	0.16967	0.287625	0.108874	0.0537617	0.0763638	0.127333	0.0664222	0.0637924	0.145126	0.085786	0.117192	0.12487	0.0379449	0.143745	0.00431782	0.067087	0.123537	0.139707	0	0.0984706	0.0581277	0.121586	0.250207	0.142592	0.252858	0.241675	0.295274	0.132787	0.0659821	0.066788	0.0725842	0.0577629	0.101606	0.184439	0.275884	0.164731	0.148488
[truncated: 29,704 more rows]
[truncated: 1 more columns]

## Sheet: TableS5_MoDs
Table S5. RNA integrated score (MoDs) of genes across 49 tissues.
[truncated: 16,449 more rows]
[truncated: 1 more columns]
